# Supplementary material for: Proteomic investigation of human skeletal muscle before and after 70 days of head down bed rest with or without exercise and testosterone countermeasures
Source: PLoS One. 2019 Jun 13;14(6):e0217690. doi: 10.1371/journal.pone.0217690 (PMC6563988; doi:10.1371/journal.pone.0217690)
Supplement: S1 File — Raw protein abundance and phosphorylation data from MS Analyses. These data were submitted to the NASA Life Science Data Archive (https://lsda.jsc.nasa.gov/). (XLSX) [file pone.0217690.s002.xlsx]

## Sheet: ABUNDANCE
SYPRO													PROTEIN ABUNDANCE
													SYPRO: Spot normalized volumes
													CON-PRE								CON-MID								CON-POST								TEX-PRE								TEX-MID
													4	6	3	8	5	1	7	2	4	6	3	8	5	1	7	2	4	6	3	8	5	1	7	2	21	24	23	17	18	19	22	20	21	24	23	17	18
Spot#	GN ID	Protein name	Accession No.	CORRECTED ACCESSION NUMBER (REMOVED DASH or UNIPARC if unknown in GO analysis)	MS ID Protein Score	Gel Spot No.	MS Plate No.	pI	MW (kD)	UNIPROT expected kD	Weight ratio	Proteoform Interpretation (intact/aggregate>15%/fragment<15%)
407	ACADS	Short-chain specific acyl-CoA dehydrogenase, mitochondrial OS=Homo sapiens GN=ACADS PE=1 SV=1	P16219	0	95	407	1001	6.3	38	44.297	0.165711	(3) fragment	108867	53465.4	66897.4	59086	82703.7	97307.8	83786	70878.6	58111.6	74350.7	54160.7	52466.6	78326.2	74613.7	64905.9	62134.6	41359.5	43108.4	53007.3	52585.8	46641.2	54411.6	60515.2	70301.6	62618.3	22453.9	53726.2	46791.1	92750.8	107288	49263.9	26278.5	61703.1	69220.2	65871.8	49299.1	99566.6
240	ACADVL	Isoform 2 of Very long-chain specific acyl-CoA dehydrogenase, mitochondrial OS=Homo sapiens GN=ACADVL	P49748-2	P49748	96	240	2	8.74	68	70.39	0.0351471	(1) intact	6982.97	5236.93	6185.5	6292.65	9448.38	6852.53	3348.61	10040	10889.8	5267.84	13247.1	3607.4	5207.86	10087.2	19113.5	7304.78	7888.85	7972.2	4451.71	6387.34	1665.7	23212.4	10797.9	8651.45	7003.16	4037.57	6864.74	10783.5	10473.9	7614.22	9054.1	40973.2	7095.34	11404.3	4414.94	4359.01	5466.07
520	ACSM2B	Acyl-coenzyme A synthetase ACSM2B, mitochondrial (Fragment) OS=Homo sapiens GN=ACSM2B PE=2 SV=1	H3BQ84	0	42	520	2021	4.93	29	12.072	-0.583724	(3) fragment	8323.4	8456.64	13142.1	7489.62	7211.93	10290.8	7806.27	9895.28	6195.53	9742.37	8190.03	5008.83	7599.95	9714.99	6554.2	5493.7	15165.4	4643	3747.41	5902.81	6464.3	3792.58	7935.33	7632.71	5970.22	11476.5	6547.56	7455.38	8527.93	8466.82	4075.5	5567.85	11452.6	8585.34	4421.29	7380.88	15948.2
690	ACSM2B	Acyl-coenzyme A synthetase ACSM2B, mitochondrial (Fragment) OS=Homo sapiens GN=ACSM2B PE=2 SV=1	H3BQ84	0	47	690	2022	5.31	18	12.072	-0.329333	(3) fragment	300793	119508	103177	171183	96227.4	77211.7	109687	85908	115904	107394	120962	76711.9	112521	147633	125813	124589	262740	98841.6	74431.1	74203.5	90032.4	113927	75362.5	96116.5	119187	159343	83978.7	82225.3	105574	98967.1	89556.2	118531	78799	191778	53634.5	77089.8	87696.1
114	ACTA1	Actin, alpha skeletal muscle OS=Homo sapiens GN=ACTA1 PE=1 SV=1	P68133	0	626	114	1023	5.32	123	42.051	-0.658122	(2) aggregate	258317	140813	453188	441134	559355	838218	427769	505044	205756	280170	387212	574359	305251	562079	467982	323986	93635.3	215230	459633	638103	483909	598472	425745	403024	259006	144234	517641	275146	318093	696386	310092	396430	363197	510126	561716	246188	360033
148	ACTA1	Actin, alpha skeletal muscle OS=Homo sapiens GN=ACTA1 PE=1 SV=1	P68133	0	632	148	64	5.32	97	42.051	-0.566485	(2) aggregate	147216	104741	239231	207103	252511	349339	224383	313091	140173	122251	202687	319461	216559	297803	325093	167918	83016.2	99468.5	278549	350486	322967	291729	260591	248548	177140	96025.6	232035	264318	158861	428001	195171	247738	215077	216337	320786	161050	242931
372	ACTA1	Actin, alpha skeletal muscle OS=Homo sapiens GN=ACTA1 PE=1 SV=1	P68133	0	642	372	20	4.95	42	42.051	0.00121429	(1) intact	290598	312967	250329	444057	218016	313572	326936	185619	256264	280288	223762	221501	287039	369737	280312	318528	96280.2	246578	250214	324733	283128	152804	309638	125424	462839	238313	302103	346797	183030	239186	201664	305967	346202	334313	349697	293750	217072
363	ACTA1	Actin, alpha skeletal muscle OS=Homo sapiens GN=ACTA1 PE=3 SV=1	Q5T8M7	F7G900	416	363	1014	5.51	44	37.824	-0.140364	(1) intact	203476	178789	226502	199020	239418	244074	178013	168186	169442	224500	197437	224864	218019	262192	197532	146420	101770	185926	204479	215563	275640	169560	165727	164098	167491	192595	262888	232930	194288	257050	176700	221640	127486	148497	281910	165682	200529
410	ACTA1	Actin, alpha skeletal muscle OS=Homo sapiens GN=ACTA1 PE=1 SV=1	P68133	0	525	410	54	5.42	37	42.051	0.136514	(1) intact	38707.6	65971.1	30287	32068.3	25750.7	18256.8	29557.5	29854.6	26518.3	44422.8	18024.5	54492.7	16768.3	24240	44762.6	21424.1	36246.1	63310.2	10781.9	30264.6	23715.6	38859.1	19840.1	31029.3	42781.8	67892.1	47969.4	35029.3	20321.7	21329.4	25711.1	25831.6	79633	58776.7	35637.5	35175	51096.2
1080	ACTA1	Actin, alpha skeletal muscle OS=Homo sapiens GN=ACTA1 PE=3 SV=1	Q5T8M7	F7G900	362	1080	1037	5.84	42	37.824	-0.0994286	(1) intact	513680	532994	649767	608520	622479	547630	481757	591414	539849	527548	613252	834091	593075	629295	452946	408677	366405	605509	563860	600276	675244	679604	469061	518172	471297	510892	587093	564564	873235	765075	634015	518620	527810	504508	621885	597520	478038
1126	ACTA1	Actin, alpha skeletal muscle OS=Homo sapiens GN=ACTA1 PE=1 SV=1	P68133	0	454	1126	1034	6	41	42.051	0.0256341	(1) intact	729207	663536	1.01552e+06	990037	935715	1.0053e+06	757018	823103	719891	761216	986569	1.31264e+06	845945	1.08556e+06	834698	598955	548020	823609	903469	1.15333e+06	854033	1.18461e+06	812545	775772	694376	667868	847196	891139	892004	1.29511e+06	973635	996531	783637	725311	821866	806497	617372
457	ACTC1	Actin, alpha cardiac muscle 1 OS=Homo sapiens GN=ACTC1 PE=1 SV=1	P68032	0	334	457	59	5.35	34	42.019	0.235853	(3) fragment	96304.6	82932.7	89732.6	72934.3	73073.9	179267	73325.1	110611	139914	93693.1	80240.8	90789.2	228454	148121	110973	135386	146054	85388.5	154293	136068	142471	66100	120770	192974	106007	120443	136697	117414	104032	151652	69686.7	154156	83906.7	174174	133834	134961	103549
508	ACTC1	Actin, alpha cardiac muscle 1 OS=Homo sapiens GN=ACTC1 PE=1 SV=1	P68032	0	402	508	65	5.14	31	42.019	0.355452	(3) fragment	108804	86543.3	89051.1	51133.8	97888.5	45580.1	60806.3	61475.1	170673	100917	128183	109108	95685.9	29874	59921.8	21599	67108.7	87674	125718	100287	202492	215655	46966.6	156285	51721.6	84086.3	65228.1	80391.3	189039	94071.6	221819	121595	34292.9	26030.6	43652.9	49779.3	55221.3
41	ACTG2	Isoform 2 of Actin, gamma-enteric smooth muscle OS=Homo sapiens GN=ACTG2	P63267-2	P63267	93	41	78	4.69	195	41.877	-0.785246	(2) aggregate	30674.2	20498.2	42694.2	44643.1	23600.9	63496.3	79740.6	53528.1	53355.3	34491.7	56033.3	36045.1	33194.6	43392.7	65098.7	26734.3	50320.9	68673.8	49004.1	43693.2	44968.2	23431.1	60091.1	24874.1	58703.7	35918.7	25932.2	37576	34326.9	27535.4	28333.2	50222.5	70590.5	75605	29331.6	48654	28807
77	ACTG2	Isoform 2 of Actin, gamma-enteric smooth muscle OS=Homo sapiens GN=ACTG2	P63267-2	P63267	78	77	1006	4.92	141	41.877	-0.703	(2) aggregate	20497.1	63128.2	120080	19906.6	12865	46326.5	87341.5	32666.3	45405.8	31636.5	13870.9	32373.5	43072.5	26130.3	34265.5	106553	31433.2	33116.4	19422.7	23629.8	31749.2	16648.4	54708.5	20474.8	32472.1	42252.7	10106.5	26925.5	7475.96	22974.3	14077.6	34967.2	82315.7	47182.3	8563.94	43878.7	43266.3
125	ACTG2	Isoform 2 of Actin, gamma-enteric smooth muscle OS=Homo sapiens GN=ACTG2	P63267-2	P63267	65	125	92	4.78	100	41.877	-0.58123	(2) aggregate	66377.7	98973.9	79881.7	142957	117649	103041	252691	97067.7	80366.2	166896	102080	97397.9	103057	132127	210682	122013	120876	108354	110411	146085	112451	91173.2	168128	65544.4	104956	104660	76196.2	133381	104152	70881.2	89149.4	98492.6	187630	97662.2	135168	104097	115108
249	ACTG2	Isoform 2 of Actin, gamma-enteric smooth muscle OS=Homo sapiens GN=ACTG2	P63267-2	P63267	112	249	80	4.75	65	41.877	-0.355738	(2) aggregate	14877.6	31258.8	16283.2	37898.3	23955.1	47198.6	42654.5	19383.3	37849.3	41577.6	30622.9	29008.7	20778.9	34956.7	31268	32536	103975	52765.5	35964.3	38387.3	13145.9	30762.2	50037.6	39053.3	42680.8	26622.6	15418.8	28557.7	32296.7	93040.8	26475.2	40812.4	45942.5	43310.9	32350.1	44424.8	21342.4
1123	ACTG2	Isoform 2 of Actin, gamma-enteric smooth muscle OS=Homo sapiens GN=ACTG2	P63267-2	P63267	181	1123	1038	6.12	38	41.877	0.102026	(1) intact	231227	171325	246065	222538	262144	248096	213805	318273	175591	244969	200398	221648	250115	241112	270870	201035	201118	163684	203317	198131	253234	166423	208156	165087	206847	168237	234894	249231	311040	232490	273211	262796	198589	184443	292331	221651	221004
1136	ACTG2	Isoform 2 of Actin, gamma-enteric smooth muscle OS=Homo sapiens GN=ACTG2	P63267-2	P63267	171	1136	63	5.38	36	41.877	0.16325	(3) fragment	76678	54834.3	65171	44958	107824	61040.4	59350.4	92693.6	72301.4	71422.7	60256.1	99210.7	137167	43907.1	58512	72096	35456.1	55488.7	93270.4	67186.7	120843	25514.7	49010.5	55362.8	38666.5	78501.6	46366.5	89014	82637.7	79520.5	76177.9	54355.5	43173.2	57393.2	71301.8	90492.7	42211.7
122	ACTN2	Alpha-actinin-2 OS=Homo sapiens GN=ACTN2 PE=1 SV=1	P35609	0	162	122	18	10.15	104	103.854	-0.00140385	(1) intact	146262	128546	139284	114174	123397	135551	158964	283345	148758	158983	135366	133047	87097.6	94889.1	312794	168003	93382.6	191996	132046	163623	114419	127978	330735	181143	382993	173633	152710	171439	75135.4	84956.5	138997	193848	236339	249946	164586	157401	132934
127	ACTN2	Actinin, alpha 2, isoform CRA_b OS=Homo sapiens GN=ACTN2 PE=2 SV=1	B2RCS5	P35609	62	127	1007	4.91	100	103.854	0.03854	(1) intact	12463.2	22134.8	49193.5	12569.1	18327.6	20756.7	16964.2	8101.66	5451.04	18507.9	9203.59	8790.96	27645.2	20904.2	31607.8	18639.1	8331.75	2614.27	11468.2	12567.7	12861.1	18656.3	9914.15	6300.72	16808.4	13539.4	16524.7	16448.6	11269.2	18814.5	8570.95	14322.8	11130.2	25025.7	20534.1	13829.2	20963.3
1057	AK1	Adenylate kinase isoenzyme 1 OS=Homo sapiens GN=AK1 PE=1 SV=3	P00568	0	178	1057	13	9.61	24	21.635	-0.0985417	(1) intact	213260	117032	318775	211259	171726	240132	128051	295431	375471	225948	451658	465259	324483	284432	260641	324738	1.3122e+06	364737	471569	298502	324348	632272	165505	585786	374736	264427	196524	387205	247062	208042	397782	469943	317176	214094	212008	298790	266306
191	ALB	Serum albumin OS=Homo sapiens GN=ALB PE=1 SV=2	P02768	0	167	191	1009	5.76	81	69.367	-0.143617	(1) intact	476358	786901	599620	970494	745561	518078	695171	802843	562019	775538	990729	820473	629099	713171	510182	526877	2.52257e+06	602247	703446	826961	678867	931868	588896	739680	526531	702401	808779	550691	749872	749254	722720	582254	617468	469587	793726	633209	721455
841	ALDOA	Fructose-bisphosphate aldolase OS=Homo sapiens GN=ALDOA PE=2 SV=1	H3BQN4	0	470	841	55	9.33	38	39.34	0.0352632	(1) intact	577154	880900	620687	887338	613811	888611	796207	822585	793399	682044	818972	1.14057e+06	763727	1.03345e+06	812229	1.0464e+06	306345	707256	711214	1.40512e+06	685628	748762	874930	808182	1.00359e+06	850270	873879	686053	725204	723866	767548	768399	931419	672929	818384	621718	656801
1018	ALDOA	Fructose-bisphosphate aldolase A OS=Homo sapiens GN=ALDOA PE=1 SV=2	P04075	0	380	1018	56	7.44	38	39.42	0.0373684	(1) intact	222719	242386	83481.4	117797	103719	149142	104386	153647	142498	196620	57205	94229.1	253531	166926	118561	135215	81872.2	144931	151722	176107	211919	137088	149936	140743	106022	290521	200995	103815	149095	312675	129129	142713	129330	239671	410212	58023.7	192721
409	ANKRD2	Ankyrin repeat domain-containing protein 2 OS=Homo sapiens GN=ANKRD2 PE=1 SV=3	Q9GZV1	0	143	409	94	5.5	37	39.859	0.0772703	(1) intact	133186	158708	121536	73247.1	101716	139669	141698	130087	94541.3	177380	90131	67948.2	123678	136371	85895.9	153053	168502	108550	103396	83230	131520	77009.5	94691.8	124620	176940	137776	201854	181738	138100	127716	105680	119126	224534	229368	192956	189853	174783
408	ANKRD2	Ankyrin repeat domain-containing protein 2 OS=Homo sapiens GN=ANKRD2 PE=1 SV=3	Q9GZV1	0	288	408	21	5.46	37	39.859	0.0772703	(1) intact	128240	79449.7	94952.3	85404.8	76633.7	68259.2	125291	118073	68047.6	122355	80906.9	32557.4	107217	41715.9	90523.6	111588	39374.8	53721.5	87447.5	56531.9	112506	59274.3	70808.5	117261	132281	182969	150064	131702	156283	74827.4	96804.7	123543	128186	102017	141898	139092	106579
413	ANKRD2	Ankyrin repeat domain-containing protein 2 OS=Homo sapiens GN=ANKRD2 PE=1 SV=3	Q9GZV1	0	325	413	81	5.57	37	39.859	0.0772703	(1) intact	81662	99896.6	83422.8	97516	85541.6	82971.4	140997	123068	48402.6	89524.7	50547.6	23867.3	87924.9	68614.2	65195.7	135117	94269.8	46692.7	36170.5	60805.5	94975	34562.5	45210.7	94842.8	154201	101689	131696	152230	122977	118750	85513.6	112423	158977	183682	114390	169408	120525
678	ATXN3	Ataxin-3 OS=Homo sapiens GN=ATXN3 PE=2 SV=1	G3V3T0	0	37	678	25	8.62	19	11.167	-0.412263	(2) aggregate	16674.8	22237.1	17782.6	20452.7	21373.8	13915.5	28962.4	15028.7	36012.6	9313.19	17230.8	18481.3	29521.1	19561.8	27837.6	9638.21	19603.4	49369	18350.4	18251.6	25177.8	71615.2	12311.7	49299.2	31763.9	17939.8	15190.7	28398.9	22939.2	17010.8	54253.6	41753.3	17920.2	14317	11195.9	19113.6	16446.6
701	ATXN3	Ataxin-3 OS=Homo sapiens GN=ATXN3 PE=2 SV=1	G3V3T0	0	41	701	86	7.14	18	11.167	-0.379611	(2) aggregate	14641.1	20640.8	15824	9873.15	20519.9	11953	27111.7	28630.1	6524.17	11228.7	30753.5	19992	7150.14	15068.4	10507.5	23755.4	56103.6	15698.5	12835.6	12837.5	10953.7	14498.8	11951.6	12616	13346.7	21280.2	14548.7	13308.5	11086	13595.8	19959.3	41195.1	18563.9	14185.3	16557.6	17766.5	5078.02
143	BCORP1	Putative BCoR-like protein 2 OS=Homo sapiens GN=BCORP1 PE=5 SV=1	Q8N888	0	38	143	2013	8.96	98	16.258	-0.834102	(2) aggregate	30135.6	67730.1	62266.2	81088.6	84627.8	31417.7	41652	69561.9	55779.9	61807.8	71328	78982.9	61997.4	55976.5	37139.1	35162.3	26678.7	62174.2	73788	101873	101429	80369.2	64755.7	80115.4	59841.6	45342.1	54089.3	38504.5	100882	57218.3	117681	75597.1	62845.8	63493.9	65986.9	26461.5	43683.6
56	BEST3	Bestrophin-3 OS=Homo sapiens GN=BEST3 PE=2 SV=1	F8VVX2	0	53	56	2032	6.35	173	16.986	-0.901815	(2) aggregate	76593.3	46312.9	57671.8	51686.3	76220	76471.4	82160.4	65669.5	34290.3	61086.4	41018.7	58006.1	84784.9	61051.4	47889.6	46647.2	28603.7	38431.1	62798.5	68668	56853.5	43273	61989.4	38188.3	53848.5	63451.2	53549.3	60571.5	56825.9	68678.1	46387.8	53275.1	51828.8	66031.2	102233	66412.3	83689.1
128	BEST3	Bestrophin-3 OS=Homo sapiens GN=BEST3 PE=2 SV=1	F8VVX2	0	39	128	33	4.93	100	16.986	-0.83014	(2) aggregate	88695.3	51578.5	155949	83483.9	36528.4	36587.5	62951.9	26052.4	15762.1	33261.1	18406.8	21703.9	43251.7	44129.6	58405.9	35517.5	32510.6	19896.6	25807.5	36444.6	32089.1	21094.9	25119.7	18890.4	21797	41777.6	51260.8	28442.4	21974.5	41270	15343.8	21423.5	29341.3	60526.4	63681.7	26925.4	43017.5
142	BEST3	Bestrophin-3 OS=Homo sapiens GN=BEST3 PE=2 SV=1	F8VVX2	0	39	142	63	8.35	98	16.986	-0.826673	(2) aggregate	18419	8792.69	27714.2	18645.6	23653.6	14680.2	9559	16897.7	29683.8	24733.5	18268.9	28208.5	21431.2	21695.3	5897.32	17334.4	19139.7	24691.3	21095.2	42608.9	32254.8	38361.9	27409.9	42564.1	16934.8	15062.2	18982.2	16367.3	38232.4	25180.4	56955.2	22126	13217.4	9340.86	14613.2	11322.3	28466.4
506	BEST3	Bestrophin-3 OS=Homo sapiens GN=BEST3 PE=2 SV=1	F8VVX2	0	42	506	1012	4.68	31	16.986	-0.452065	(2) aggregate	121385	105151	99353.8	150828	105634	94953.2	188373	51725.2	171090	134074	171523	113816	46471	143870	55006.3	90814.1	73294	180031	216782	106239	72853.8	130702	92511	188002	119405	99169.8	72321.6	126331	196410	61448.8	133035	134409	146927	90705.7	83444.2	132402	93157.9
651	BEST3	Bestrophin-3 OS=Homo sapiens GN=BEST3 PE=2 SV=1	F8VVX2	0	34	651	1010	4.73	20	16.986	-0.1507	(2) aggregate	204865	156822	277694	215747	337743	197098	349934	200479	345562	327464	202906	566801	197412	238633	277065	340731	754273	214223	401907	468006	321468	356290	283923	193392	321373	110316	183308	280427	349817	163070	239131	185089	264858	229993	265154	384339	228689
674	BEST3	Bestrophin-3 OS=Homo sapiens GN=BEST3 PE=2 SV=1	F8VVX2	0	46	674	1016	8.68	19	16.986	-0.106	(1) intact	7216.95	16069.7	27265.2	18531.8	16310.5	8188.84	25399	15245.1	32702.3	7774.02	16464.7	30611.7	24448.9	15397.4	25237.6	8641.02	16823.9	38485.4	16612.3	28177.8	36850	35532.1	10685.5	26265.4	12279.1	10616	9218.74	17755.2	25181.6	15367.3	40039.7	41351.6	7954.66	5228.44	13377.8	16220.8	15842.4
687	BEST3	Bestrophin-3 OS=Homo sapiens GN=BEST3 PE=2 SV=1	F8VVX2	0	40	687	1024	6.26	18	16.986	-0.0563333	(1) intact	33029.9	12655	11618.2	15736.8	14201.6	10550.4	13767.8	13803.6	25185.7	13122.8	16677.5	10686.9	10567.6	12500.1	12866.6	17153.8	45138.8	22743.2	12965.8	8245.76	10284.4	21250.7	14630.3	24272.9	10434.7	23516.5	15215.4	18299.3	22332.3	18375.1	30527.9	30385.2	15150.1	9162.44	65816.8	21903.2	16555.4
712	BEST3	Bestrophin-3 OS=Homo sapiens GN=BEST3 PE=2 SV=1	F8VVX2	0	36	712	1028	6.67	18	16.986	-0.0563333	(1) intact	37949.6	31104.5	31061.8	56457.4	22619	22252.4	25966.6	35528.5	44601.3	18372	33466.5	25892.9	24524.6	26677.8	19718.7	29833.5	79825	35797.6	28468.4	68723.3	12112.2	32765.6	22157.9	34031.9	34860	58048.8	48931.8	35327.1	50622.8	22792.9	43380.4	29193.2	44136.2	42996.7	30096.5	38772.1	21754.3
713	BEST3	Bestrophin-3 OS=Homo sapiens GN=BEST3 PE=2 SV=1	F8VVX2	0	36	713	68	10.16	18	16.986	-0.0563333	(1) intact	9020.63	6122.62	6614.61	6307.46	5035.37	5450.3	7355.74	8169.38	10580.5	4780.26	5856.07	8018.15	6410.56	9661.94	5807.42	3942.31	16058.9	6678.85	16878.3	15306.4	11592.4	7382.74	11056.1	7859.73	5696.99	8444.69	9950.69	7513.52	3162.7	2620.94	7281.14	8640.92	8319.59	2068.32	13241.8	12451.4	7393.89
767	BEST3	Bestrophin-3 OS=Homo sapiens GN=BEST3 PE=2 SV=1	F8VVX2	0	36	767	31	4.51	15	16.986	0.1324	(1) intact	34842.7	10860.3	11409.9	14723.4	14604.8	12922.9	19334.3	13788.4	22812.9	20662.1	12057.3	18864.9	17232.4	21193.9	30490.1	35397.7	91352.8	14849.8	15881.1	17172.3	15088.8	17192.7	25743.9	18454.5	65585.1	14956.5	28626.6	20587.1	12271.2	12850.7	19445.3	9010.02	22929.9	24745.5	12026	33613.7	25498.9
118	CA3	Carbonic anhydrase 3 OS=Homo sapiens GN=CA3 PE=1 SV=3	P07451	0	204	118	79	7.16	111	29.557	-0.733721	(2) aggregate	93803.5	48172.3	21005.9	20282.7	17062.5	36478.6	44874.6	62639.5	25035.1	67402	22501.7	23231.4	64478	46621.3	24698.9	46809.2	22809.9	41651.6	50741.2	32092.4	43410.4	41799.4	46883.2	31312.1	48585.3	68041.7	20492.2	36168.2	28743.5	129040	23491.8	45524.3	46294.3	61802.5	50473.1	22187.9	59876.9
539	CA3	Carbonic anhydrase 3 OS=Homo sapiens GN=CA3 PE=1 SV=3	P07451	0	38	539	66	5.27	28	29.557	0.0556071	(1) intact	32305.6	45809.6	41757	32602	33159	31621.3	28865.6	41416	37242	40359.4	53130.3	52926.1	36351.7	31876.6	45934.6	39145.9	87850.6	58618.9	65835.5	36666.4	71697.6	67224	38825.8	45297.5	44040.3	65985.5	37334.1	26782.3	38321.5	32432.7	63057.3	55064.9	61880.2	35283.4	29987.1	30297.1	46170.2
462	CASQ1	Calsequestrin-1 OS=Homo sapiens GN=CASQ1 PE=1 SV=3	P31415	0	117	462	1011	4.75	34	45.16	0.328235	(3) fragment	202902	273243	166661	361254	147412	130852	180652	133210	325555	225826	315199	347850	166444	173881	156812	172953	321732	435413	362073	252634	177629	436997	163601	358199	221856	235428	183515	260010	230693	187207	356871	243901	203615	188588	185034	170394	176044
1003	CFL1	Cofilin-1 (Fragment) OS=Homo sapiens GN=CFL1 PE=2 SV=1	E9PLJ3	0	66	1003	1021	6.04	17	9.091	-0.465235	(3) fragment	157912	167443	164289	143351	152785	158350	175309	244418	194798	127995	195380	173278	133302	114491	219208	214215	192038	139226	153821	175295	118481	127279	189049	178454	206588	208362	212285	157416	129032	155121	235001	148467	275840	197929	127359	148475	145653
375	CKM	Creatine kinase M-type OS=Homo sapiens GN=CKM PE=1 SV=2	P06732	0	717	375	51	7.43	42	43.101	0.0262143	(1) intact	1.43425e+06	1.04719e+06	1.2042e+06	1.36892e+06	1.32475e+06	1.42045e+06	942759	1.10598e+06	1.1452e+06	1.12955e+06	1.20833e+06	909524	1.39808e+06	1.38217e+06	1.25924e+06	1.05667e+06	395434	1.06511e+06	1.20868e+06	1.34601e+06	1.44746e+06	1.10197e+06	1.06903e+06	1.20895e+06	925528	1.15363e+06	2.02783e+06	1.14266e+06	1.13297e+06	1.77647e+06	995850	1.26221e+06	1.05844e+06	879151	2.57287e+06	966900	1.25537e+06
393	CKM	Creatine kinase M-type OS=Homo sapiens GN=CKM PE=1 SV=2	P06732	0	983	393	52	6.95	41	43.101	0.0512439	(1) intact	2.80667e+06	2.60435e+06	3.04048e+06	3.37925e+06	3.3675e+06	5.19823e+06	2.83538e+06	2.98181e+06	3.06499e+06	2.95106e+06	3.22262e+06	4.38151e+06	3.20716e+06	4.2641e+06	2.38777e+06	2.84972e+06	1.72738e+06	2.64472e+06	3.02052e+06	4.66204e+06	2.69621e+06	3.84267e+06	3.08505e+06	2.71177e+06	2.67666e+06	2.89649e+06	2.71021e+06	3.05991e+06	2.99502e+06	4.95555e+06	3.0335e+06	3.06887e+06	3.19523e+06	2.66658e+06	3.55912e+06	2.85734e+06	2.79374e+06
395	CKM	Creatine kinase M-type OS=Homo sapiens GN=CKM PE=1 SV=2	P06732	0	1010	395	53	7.13	40	43.101	0.077525	(1) intact	4.04183e+06	3.48327e+06	4.64414e+06	4.51013e+06	4.31047e+06	6.64206e+06	3.84245e+06	4.84524e+06	5.1233e+06	4.35759e+06	4.88942e+06	6.38355e+06	4.65408e+06	7.23479e+06	4.30087e+06	3.93894e+06	2.60728e+06	3.87003e+06	4.77806e+06	6.84043e+06	4.58809e+06	5.33489e+06	4.28459e+06	3.75072e+06	3.76694e+06	3.71184e+06	4.5497e+06	4.64063e+06	4.06468e+06	6.67015e+06	3.91628e+06	4.41968e+06	4.68296e+06	4.57441e+06	5.24846e+06	4.80297e+06	4.81436e+06
415	DES	Desmin OS=Homo sapiens GN=DES PE=1 SV=3	P17661	0	254	415	1015	5.13	37	53.536	0.446919	(3) fragment	94644.9	135045	48837	160914	116678	149909	135539	200487	223379	102685	145069	95898.9	137926	97928.2	237668	115232	174904	105426	111230	150810	249860	207327	146161	243295	153121	105305	57971.5	104377	176681	72072.9	88813.6	162444	79258.6	118117	65968.8	90913.9	115279
982	DES	Desmin OS=Homo sapiens GN=DES PE=1 SV=3	P17661	0	1170	982	2006	5.37	53	53.536	0.0101132	(1) intact	63986.9	67096.8	300416	97516	61454.8	91617.9	75101.2	69244.2	97038.5	93784.6	276169	105266	43125	127343	47408	95523.4	146593	97176.9	243501	119760	56240.5	46676.1	64675.1	69532.8	91614.6	142127	70798.3	73604.2	72030.7	56000.6	54807.2	47844.9	172400	78890.7	93829.9	89548.1	155921
985	DES	Desmin OS=Homo sapiens GN=DES PE=1 SV=3	P17661	0	509	985	70	5.32	50	53.536	0.07072	(1) intact	6755.93	25192.8	23087	10454.6	24425.2	57908	14617.5	33400.9	17672.4	30624.6	20341	25403.3	26044.2	41083.5	7807.59	8343.81	17745.1	16437.8	6386.9	24712.9	73628.3	26472.4	21701.7	7959.29	11087.2	14303.7	12774.4	8884.76	23808.7	55169.6	16655.2	7322.56	22108.7	11991.4	19275.7	12422.3	15597.5
1132	DLD	Dihydrolipoyl dehydrogenase, mitochondrial OS=Homo sapiens GN=DLD PE=2 SV=1	E9PEX6	0	271	1132	100	6.82	54	51.815	-0.040463	(1) intact	153853	121844	134606	121953	175209	170165	135287	128740	108854	185064	137452	136401	169799	140434	130357	103834	89243.8	99219.9	104708	165700	102689	118959	131564	82895.8	117868	107572	165594	147774	159054	136693	84664.4	111759	124407	110891	192950	147580	173751
316	EEF1A1	Elongation factor 1-alpha 1 OS=Homo sapiens GN=EEF1A1 PE=1 SV=1	P68104	0	58	316	19	9.56	53	50.141	-0.0539434	(1) intact	137292	85835.6	41244.8	97062.1	50233.1	57753.5	83506	122490	151662	56868	104170	94251.2	43256.7	66900	86533.9	128571	431617	60917.2	89094.2	99718.2	82703.7	136654	129632	238805	164015	63068.2	40765.7	83293.8	76907.9	35344.8	45828	83885.3	106391	42522.6	53166.1	56434.3	74065
119	ENO3	Enolase (Fragment) OS=Homo sapiens GN=ENO3 PE=2 SV=1	E5RGZ4	0	104	119	74	7.9	111	30.403	-0.726099	(3) fragment	20533.7	67260.2	25650.5	33560.2	58352.1	57906.6	62291.1	59004.4	40378.2	52171.5	29669.1	36809.1	73445.4	37089.9	34687.8	57364.7	22342	32890.7	25773.9	42365.6	37353.5	30570.7	56018.5	33169.5	83704.2	36457.5	29120.1	25956.8	20292.3	26734	50465.1	22810.6	61534.1	25835.8	48733.9	22053.4	97753.4
778	FABP3	Fatty acid-binding protein, heart (Fragment) OS=Homo sapiens GN=FABP3 PE=3 SV=1	S4R371	0	574	778	38	5.99	14	14.787	0.0562143	(3) fragment	1.43121e+06	907000	928003	780328	1.0256e+06	718132	926757	1.02861e+06	955119	175696	936694	721751	812284	718056	920604	1.09882e+06	1.8469e+06	936354	1.1248e+06	712376	620901	832902	850285	1.12872e+06	1.04344e+06	1.17277e+06	1.08565e+06	902606	906077	1.26595e+06	1.00467e+06	830819	845677	1.16194e+06	705591	874180	772905
137	HBA1	Hemoglobin subunit alpha OS=Homo sapiens GN=HBA1 PE=1 SV=2	P69905	0	111	137	1	9.27	99	15.258	-0.845879	(2) aggregate	139645	73374.3	99888.3	159412	124600	65498.7	49867.1	80639.7	118872	90164.3	153198	227806	126869	84502.7	61090.5	54746.4	131102	124809	129701	138502	121699	186250	107178	204331	78776.1	36131.1	98652.3	68483.5	160359	118309	164565	103923	130015	74947.9	66860.3	33190.4	60345.6
700	HBA1	Hemoglobin subunit alpha OS=Homo sapiens GN=HBA1 PE=1 SV=2	P69905	0	262	700	5	9.71	18	15.258	-0.152333	(2) aggregate	53787.7	100834	199404	92773.5	38453	35560.9	64904.9	109813	140425	44649.8	469912	162054	52856.1	99457.1	65951.6	100287	1.40762e+06	321281	504212	128055	138599	483368	62853.9	541186	90456	59866.1	36773.5	77476.2	131342	54586.5	134983	425477	99980.3	92623.7	69650	114701	58632.5
718	HBA1	Hemoglobin subunit alpha OS=Homo sapiens GN=HBA1 PE=1 SV=2	P69905	0	282	718	6	9.71	17	15.258	-0.102471	(1) intact	243741	324116	500770	269982	188753	132160	171971	252406	362513	174554	771135	410106	146519	266956	204616	249484	2.09899e+06	591381	834981	316809	260152	764912	169209	884020	245589	202582	268897	177688	230027	90978	245220	642018	245840	295409	203753	240436	213293
792	HBA1	Hemoglobin subunit alpha OS=Homo sapiens GN=HBA1 PE=1 SV=2	P69905	0	152	792	1032	5.24	13	15.258	0.173692	(3) fragment	531404	388014	658722	527225	460100	320970	295104	444874	531550	331585	834863	651290	356254	393873	350784	336346	903463	536218	850442	529846	558530	791288	347856	582720	342594	444369	403667	444150	598670	444724	627063	572750	393738	361813	340041	526507	286817
828	HBA1	Hemoglobin subunit alpha OS=Homo sapiens GN=HBA1 PE=1 SV=2	P69905	0	455	828	7	9.73	14	15.258	0.0898571	(1) intact	9.66945e+06	1.00646e+07	1.37566e+07	1.6594e+07	8.36914e+06	6.80694e+06	8.58082e+06	1.12482e+07	1.36957e+07	8.50066e+06	1.65517e+07	1.83215e+07	7.72065e+06	1.35847e+07	8.51409e+06	9.5121e+06	3.34367e+07	8.76229e+06	1.65529e+07	1.56775e+07	1.12352e+07	2.26851e+07	7.60356e+06	1.52225e+07	7.69653e+06	1.01503e+07	1.13873e+07	8.95684e+06	1.1827e+07	1.10236e+07	1.4595e+07	1.57726e+07	1.06325e+07	7.94165e+06	9.75388e+06	1.05729e+07	5.22654e+06
879	HBA1	Hemoglobin subunit alpha OS=Homo sapiens GN=HBA1 PE=1 SV=2	P69905	0	314	879	8	9.6	28	15.258	-0.455071	(2) aggregate	1.15136e+06	853078	1.49564e+06	2.12566e+06	1.48387e+06	1.2489e+06	1.32798e+06	1.52837e+06	1.87051e+06	1.15178e+06	2.47593e+06	2.48404e+06	1.85677e+06	1.98895e+06	1.47657e+06	1.36604e+06	4.16307e+06	1.72212e+06	2.13159e+06	2.0608e+06	1.52236e+06	2.18726e+06	1.23621e+06	2.30585e+06	1.36248e+06	952637	1.69375e+06	1.47973e+06	1.20459e+06	1.43446e+06	1.64725e+06	1.87783e+06	1.61415e+06	1.25284e+06	1.30415e+06	1.57962e+06	734099
542	HBB	Hemoglobin subunit beta OS=Homo sapiens GN=HBB PE=1 SV=2	P68871	0	157	542	1026	6.19	28	15.998	-0.428643	(2) aggregate	86667.3	81067.5	94842.8	76839	92981.4	65860.6	72350.3	90089.4	86430.5	71988.6	113408	95740.2	60219.3	78434.4	59492.1	82000.1	252547	144367	145891	62433.9	99111.9	186256	45959.8	123678	81194.1	86203.8	57181.4	57181.9	104763	61702.8	133441	93290.5	85753.5	92568.9	41541.7	72682.2	46545.6
540	HBB	Hemoglobin subunit beta OS=Homo sapiens GN=HBB PE=1 SV=2	P68871	0	169	540	3	5.86	28	15.998	-0.428643	(2) aggregate	16293.6	67406.6	83520.1	62497.8	13465.2	15040	10006.4	48503.3	13937.4	19398.4	21940.4	18974.9	18262.3	23940.8	79507.5	13217.7	57064.4	19450.1	32228.1	56101.5	48973.3	31934.7	12555.2	138047	16763.9	13060.9	6644.86	8844.61	8334.54	11773.7	21836.8	24333.5	31796	18639.9	11972.2	12276.8	7378.92
918	HBB	Hemoglobin subunit beta OS=Homo sapiens GN=HBB PE=1 SV=2	P68871	0	423	918	9	4.13	13	15.998	0.230615	(3) fragment	696541	408241	724378	1.10688e+06	326606	329295	895916	223806	680100	470519	917399	354275	197976	397467	545880	823971	2.39874e+06	867310	909249	484723	600412	2.04507e+06	623736	1.97953e+06	617325	428506	317401	693688	982959	207296	1.21168e+06	1.51631e+06	1.33284e+06	466733	242928	1.00561e+06	242019
919	HBB	Hemoglobin subunit beta OS=Homo sapiens GN=HBB PE=1 SV=2	P68871	0	261	919	1018	4.16	13	15.998	0.230615	(3) fragment	979991	774805	845619	1.27054e+06	541683	416528	1.07892e+06	379426	947169	740412	1.14227e+06	634166	393007	680717	819157	891569	2.33365e+06	1.16091e+06	1.12311e+06	658627	852233	2.01514e+06	613810	2.1752e+06	942035	671291	562190	858339	1.14618e+06	389776	1.3939e+06	1.62998e+06	1.38521e+06	689202	356977	1.26335e+06	328007
990	HBB	Hemoglobin subunit beta OS=Homo sapiens GN=HBB PE=1 SV=2	P68871	0	321	990	2017	6.27	14	15.998	0.142714	(1) intact	920269	557552	1.12746e+06	886090	787175	435410	530326	680580	877569	349214	1.1411e+06	1.18341e+06	374158	606563	514695	673163	1.66226e+06	867740	1.65868e+06	553116	489245	1.5923e+06	382681	1.28475e+06	461085	792372	783614	508708	702973	550021	1.27644e+06	792262	510005	709645	312624	670410	273125
992	HBB	Hemoglobin subunit beta OS=Homo sapiens GN=HBB PE=1 SV=2	P68871	0	374	992	11	6.28	13	15.998	0.230615	(3) fragment	94684.6	66966	127565	83201.7	75115.4	46628.3	49872.3	60484.2	93333.9	49789.6	164798	114557	55662.5	56977	41441.9	68470.8	220697	106838	185061	60772.9	62458.4	182649	48504.3	156739	46218.9	92446.1	85631	72178.2	104716	73703.1	145545	105896	46267	88139.5	29155.1	92986.6	43202.9
993	HBB	Hemoglobin subunit beta OS=Homo sapiens GN=HBB PE=1 SV=2	P68871	0	468	993	12	6.3	14	15.998	0.142714	(1) intact	85823.1	39351.4	123057	66544.3	80666.8	42134.6	22781.7	64349.5	98933.9	27556.3	139627	112868	57830.2	66874.3	30791.3	43349	217411	101764	220767	77067.8	58651.3	253420	24261.1	161273	35946.5	95376.6	94095.4	58249.9	77358.7	61880.4	168604	120575	53184.9	73094.5	13544	57113.6	23938.3
823	HBD	Hemoglobin subunit delta OS=Homo sapiens GN=HBD PE=1 SV=2	P02042	0	297	823	1027	8.76	14	16.055	0.146786	(1) intact	2.31832e+06	2.49197e+06	3.50015e+06	2.95765e+06	1.62551e+06	1.70727e+06	2.02193e+06	2.33196e+06	3.06337e+06	1.7073e+06	3.21789e+06	3.03304e+06	1.22941e+06	2.18733e+06	1.46958e+06	2.33045e+06	1.01033e+07	3.77967e+06	4.25278e+06	2.16185e+06	3.57325e+06	6.1384e+06	1.28142e+06	4.50431e+06	1.62975e+06	2.44278e+06	2.18828e+06	1.67701e+06	3.03367e+06	2.80675e+06	3.76858e+06	3.99815e+06	1.7055e+06	2.02613e+06	1.42811e+06	2.58011e+06	1.36092e+06
570	HSPB1	Heat shock protein beta-1 OS=Homo sapiens GN=HSPB1 PE=1 SV=2	P04792	0	270	570	67	5.34	26	22.783	-0.123731	(1) intact	115784	152202	129977	153932	205044	107239	174676	122719	228238	124555	101491	197532	153283	95898.7	125166	148739	199816	218757	179261	229689	365482	516186	132876	380918	136277	136851	156325	96185.1	228238	136709	353205	207205	151834	119458	96667.3	153175	127751
1002	HSPB7	Heat shock protein beta-7 OS=Homo sapiens GN=HSPB7 PE=1 SV=1	Q9UBY9	0	265	1002	89	5.97	18	18.611	0.0339444	(1) intact	283070	373559	348708	323792	344640	340356	393491	424341	276042	360278	312328	312719	311338	275469	376218	421760	215730	378493	302906	296440	228608	239920	336077	338911	390840	444272	418678	277344	351343	347326	405049	249391	423655	408024	293763	303733	357047
169	IMMT	Mitochondrial inner membrane protein OS=Homo sapiens GN=IMMT PE=2 SV=1	C9J406	0	148	169	1008	5.75	87	73.254	-0.158	(2) aggregate	77527	127013	131372	106851	149536	135474	103895	111356	77811.9	146871	65522.3	81472.5	178587	148825	117360	66012.4	145608	81396.1	123713	114845	153500	118698	116959	79607.5	65316.2	93583.3	129301	133174	148785	181893	108548	101669	61152.4	74535.5	139607	107447	118891
507	KRT1	Keratin, type II cytoskeletal 1 OS=Homo sapiens GN=KRT1 PE=1 SV=6	P04264	0	41	507	95	4.87	31	66.039	1.13029	(3) fragment	123521	147604	89604.9	215109	71019.6	64190.2	71562.1	98172.3	120826	115064	102388	136447	48738.8	106860	55889.7	61698.4	182667	194164	166406	87852.7	57116.4	53235.6	57393.2	127784	117233	166109	64488.8	136915	75056.4	58627.6	71043.3	87812.2	90360.1	68639.9	60066.7	112516	61443.4
643	KRT10	Keratin, type I cytoskeletal 10 OS=Homo sapiens GN=KRT10 PE=1 SV=6	P13645	0	200	643	1002	5.63	21	58.827	1.80129	(3) fragment	11898.8	35088.4	15048	14885.6	18606.9	7208.24	16403.3	18430.3	19302.5	14972.2	12934.5	12701.2	17133.1	19263.8	15257.2	19844.4	47735	24232.4	14748.4	16431.2	15500.9	20451.9	17421.4	17620.6	19582.2	22051	16358.3	12983.1	12119.6	13465.9	16870.5	17024.9	15674.6	15934.5	17311.6	20346.5	14214
711	KRT10	Keratin, type I cytoskeletal 10 OS=Homo sapiens GN=KRT10 PE=1 SV=6	P13645	0	69	711	1035	6.77	18	58.827	2.26817	(3) fragment	16368.2	9726.08	12794.2	7914.21	6994.07	9240.86	8339.38	13664.8	7848.44	5878.66	14610.5	6964.57	8281.57	16922.2	3787.45	16143.4	37470	14972.3	21095.9	10036.8	4621.19	14222.5	8461.87	13246	12705.6	19644.2	10747.6	10853.6	14941.8	6282.82	16952	15433.8	11555.2	10853.6	8981.29	13421.3	9091.08
769	KRT10	Keratin, type I cytoskeletal 10 OS=Homo sapiens GN=KRT10 PE=1 SV=6	P13645	0	250	769	1004	5.22	14	58.827	3.20193	(3) fragment	105495	148258	123135	107295	100851	55721.6	116832	94193.9	117496	84324.7	116612	100858	60185.3	61158.7	107386	96539.7	86063.7	113404	97916.1	135828	72817.3	87633.7	83919.3	77364	133562	130947	95748.6	95870.4	105014	101211	119090	108041	125214	132491	68902.9	82890	82478.2
522	KRT2	Keratin, type II cytoskeletal 2 epidermal OS=Homo sapiens GN=KRT2 PE=1 SV=2	P35908	0	235	522	96	5.9	29	65.433	1.25631	(3) fragment	33491.4	29501.7	21482.1	8872.8	14743.2	21971.9	25233.8	32238.9	14326.5	41057	13407.9	8644.76	20797.6	10531	17992.8	13425.3	14730.2	19164	18158.1	11419.8	9267.13	11194.8	9119.52	18449.4	18024.9	21335.1	19045.7	14293.6	15599.1	23703.5	9946.13	49080.5	73231.7	29848.1	25716.3	21286.7	20751.8
474	KRT6A	Keratin, type II cytoskeletal 6A OS=Homo sapiens GN=KRT6A PE=1 SV=3	P02538	0	435	474	34	6.13	33	60.045	0.819545	(3) fragment	616141	558312	339746	379910	393109	528702	369187	474866	466424	352284	319034	397427	468624	332177	501348	538165	419499	433598	344951	373436	324817	285130	565270	518180	362966	668557	806986	441970	601509	366225	330265	553918	500320	554400	608577	466031	523154
704	KRT9	Keratin, type I cytoskeletal 9 OS=Homo sapiens GN=KRT9 PE=1 SV=3	P35527	0	173	704	26	7.05	18	62.064	2.448	(3) fragment	14474	18192.3	33530.1	27192.1	35490.7	18877.9	62333.9	39297.4	15764.2	15023.5	53277.7	35849.9	15528.9	19374.9	23944.3	19812.3	27755.4	25785.8	16455	32068.5	21805.2	40248	11865.9	15092.9	33815	27508.3	17332.2	19071.9	21199.8	17472.3	36178.4	37614.7	18660.1	22694.5	16692.1	15743.9	10753.4
111	LTN1	E3 ubiquitin-protein ligase listerin OS=Homo sapiens GN=LTN1 PE=2 SV=1	H7BYG8	0	44	111	1017	5.14	126	91.404	-0.274571	(2) aggregate	198148	224935	201455	168941	206397	74472.5	279721	144784	248374	166306	162215	159950	221143	177040	220924	128860	705503	222722	234680	150093	262690	324913	246446	357443	138525	218371	154908	170597	162159	198956	153039	227740	101324	189812	247507	127757	153013
95	MACF1	Microtubule-actin cross-linking factor 1, isoforms 1/2/3/5 (Fragment) OS=Homo sapiens GN=MACF1 PE=4 SV=1	H0Y390	0	40	95	40	9.41	137	505.755	2.69164	(3) fragment	1.52944e+06	762932	999488	893595	1.54066e+06	479836	1.49641e+06	916507	2.10024e+06	760365	1.19736e+06	1.33446e+06	1.33991e+06	1.15674e+06	1.37945e+06	1.02379e+06	1.03114e+06	1.33232e+06	1.07258e+06	1.4989e+06	1.47506e+06	1.68024e+06	1.06322e+06	2.00691e+06	1.10562e+06	1.02315e+06	621152	795374	1.19464e+06	847172	1.07155e+06	1.03324e+06	689360	687087	786596	617387	921621
502	MB	Myoglobin (Fragment) OS=Homo sapiens GN=MB PE=2 SV=1	F2Z337	0	74	502	84	4.22	31	8.568	-0.723613	(3) fragment	575745	682750	422021	917750	359063	374791	699455	426510	595562	707178	642946	455172	253312	679414	515750	686384	368809	1.21663e+06	517066	422844	338737	785692	661407	1.27488e+06	455795	437332	451050	474333	839871	143493	707084	615157	1.00607e+06	590413	233365	933619	729226
731	MB	Myoglobin OS=Homo sapiens GN=MB PE=1 SV=2	P02144	0	57	731	28	5.51	17	17.184	0.0108235	(1) intact	16651.7	22375.2	15567	15065.8	19695.7	11373.7	23622.2	23661.5	20561.3	12065.8	34814.1	24060.5	8150.13	24630	17190.2	14479.4	32303.1	17886.5	11981.2	14761.6	11017.2	17311.4	17585.7	11758.4	25771.4	22686.3	12480.2	32820.8	19486.8	16018.3	20581.2	23921.7	19818.3	18758.6	8208.25	14597.2	13423.9
729	MB	Myoglobin (Fragment) OS=Homo sapiens GN=MB PE=2 SV=1	F2Z337	0	112	729	27	4.89	17	8.568	-0.496	(3) fragment	296721	217134	190093	314620	195950	257044	340965	259257	298420	334397	194876	250978	113281	232384	289537	505074	345721	230052	175426	230098	175531	185715	532271	215961	510556	196977	224005	352298	102889	156302	169141	165840	380613	278023	178568	399257	171695
740	MB	Myoglobin (Fragment) OS=Homo sapiens GN=MB PE=2 SV=1	B0QYF8	0	164	740	98	9.37	16	15.989	-0.0006875	(3) fragment	29195.5	22555.2	25158.4	27973	20578.2	15487.4	9590.14	18510.6	50820.7	109721	46412.1	51505.4	23850.6	33094.6	44838.6	17111.7	39069.4	34477.8	24934	21255.1	15839.5	18444.8	14653.8	32945.9	14660.9	22247.9	53305.3	30349.8	53180.1	26882.7	25303.7	17286.5	36510.9	24263.8	15655.2	26427.3	12158
763	MB	Myoglobin (Fragment) OS=Homo sapiens GN=MB PE=2 SV=1	F2Z337	0	107	763	30	4.14	16	8.568	-0.4645	(3) fragment	1.64123e+06	2.43521e+06	1.18301e+06	2.96443e+06	1.61275e+06	1.95661e+06	2.21286e+06	1.46513e+06	1.00921e+06	2.31796e+06	1.86745e+06	1.15096e+06	540721	2.45471e+06	2.58563e+06	2.43877e+06	842282	1.45365e+06	1.46089e+06	1.87187e+06	790954	1.61553e+06	2.65008e+06	2.73619e+06	2.33e+06	1.21155e+06	1.59531e+06	1.97206e+06	1.39092e+06	546044	1.26996e+06	1.19913e+06	3.11431e+06	1.86085e+06	1.33839e+06	1.92867e+06	2.06831e+06
757	MB	Myoglobin (Fragment) OS=Homo sapiens GN=MB PE=2 SV=1	F2Z337	0	115	757	29	4.75	16	8.568	-0.4645	(3) fragment	46697.6	35020.1	25051.8	42846.8	23096.8	41891.9	57788.5	39950.7	30707.9	46189.8	25968.4	42497.2	10364.4	28413.5	44240.1	94180.1	47346.3	44177.7	29355.8	20516.9	16864.1	25643.7	95375.4	33498.6	71510.4	33693.4	28382.3	42213.2	13550.8	11082.7	19267.1	22218.4	49886.3	35714.6	33156.3	74581.4	23619
652	METTL18	Histidine protein methyltransferase 1 homolog OS=Homo sapiens GN=METTL18 PE=1 SV=1	O95568	0	38	652	24	4.89	20	42.148	1.1074	(3) fragment	5492.83	5797.54	8405.46	13336.1	2711.15	3116.57	8322.81	4865.56	3239.3	4630.4	2847.29	5045.79	2240.43	5769.48	3116.94	6626.4	16521.2	4531.54	2447.54	3816.79	1839.72	9881.99	4552.4	5869.51	8680.62	4623.68	3783.79	3221.46	5459.67	3638.07	4259.42	4106.62	7257.56	5551.02	4963.15	11874.8	8343.3
104	MYBPC1	Isoform 5 of Myosin-binding protein C, slow-type OS=Homo sapiens GN=MYBPC1	Q00872-5	Q00872	733	104	1029	5.94	131	128.294	-0.0206565	(1) intact	64097.7	51769	81280.3	69012	77908.4	125956	109509	94097.2	84394.2	120597	66566.1	80270.7	77851.3	119060	109426	131539	39667.8	56464.2	69839.1	64701.6	103922	44846.2	108372	48912.4	83293.7	79070.5	65561.2	85679.3	87319.3	79897.5	65168.2	123784	100987	79057.9	113716	87245.4	163257
964	MYBPC1	Isoform 2 of Myosin-binding protein C, slow-type OS=Homo sapiens GN=MYBPC1	Q00872-2	Q00872	625	964	77	5.7	141	128.294	-0.0901135	(1) intact	115656	23663.5	107474	91749.6	79677.4	99690	110568	101031	96440.9	91934.7	122050	48906.6	78706.3	122939	89301.6	72201.8	80020.7	44725.8	79479.4	79767.2	90489	129214	90692.7	84330.8	86445.9	61152.7	115132	119945	551597	197623	73101.1	53916.3	59150.1	56940.2	118026	94322.7	119852
39	MYH1	Myosin-1 OS=Homo sapiens GN=MYH1 PE=1 SV=3	P12882	0	551	39	14	9.48	200	223.145	0.115725	(1) intact	137546	114093	38352.3	91643.2	54038.5	103914	122596	139521	86940.1	58598.1	54301	126965	63100.7	93903.6	121108	196329	86623.9	68563.8	58978.4	132843	30397.4	78172.4	161096	139300	191595	133956	100803	121242	48617.8	55616.3	67391.3	133893	183885	64602.6	76994.5	96567.6	88399.7
52	MYH1	Myosin-1 OS=Homo sapiens GN=MYH1 PE=1 SV=3	P12882	0	358	52	1019	9.92	191	223.145	0.168298	(3) fragment	420805	399950	449861	405215	283755	411226	476160	511906	362083	216957	298773	403125	345704	374567	469770	553404	65805.7	577503	344976	528195	226936	170360	507843	395792	846402	357279	359591	500004	131882	200171	272370	324157	555586	406947	343415	376892	329595
45	MYH2	Myosin-2 OS=Homo sapiens GN=MYH2 PE=1 SV=1	Q9UKX2	0	451	45	16	9.67	195	223.044	0.143815	(1) intact	239664	162056	128543	220137	99690.5	175618	200265	162155	104387	82987.6	159408	228953	124366	178302	179290	233599	57861.3	78986.8	113237	173148	69721.7	61362.8	170095	105388	286483	186862	139987	151759	91732.3	70317.6	128788	151088	237982	103628	95889.7	118249	139360
40	MYH2	Myosin-2 OS=Homo sapiens GN=MYH2 PE=1 SV=1	Q9UKX2	0	417	40	15	9.59	200	223.044	0.11522	(1) intact	73958.3	45339.3	43092.7	45327.3	29844.1	56418.2	85246.2	58182.5	37514.4	28242.9	49095.6	64013.9	32750.7	46546.7	61349.8	99868.2	23194.5	23235.7	29489.7	55935	25246.6	19128.6	73069.6	48787.8	104664	79171.4	59373.7	58213.6	25078.9	21595.3	26425.5	69399.2	93714.4	29930.8	36918.5	47967.8	47567.3
961	MYH2	Myosin-2 OS=Homo sapiens GN=MYH2 PE=1 SV=1	Q9UKX2	0	384	961	69	5.6	143	223.044	0.559748	(3) fragment	54075.7	16783.9	58645.1	81523.2	54706.8	55483.3	55610.4	53049.8	77872.1	41938.8	57741.5	95470.3	36221.2	73952.6	64275.3	54264.3	26400.3	44648.5	61964.8	64565.3	96564.9	85513.5	57686.4	55958.9	43291.6	28903.5	61178.6	66000.2	6619.63	85691.4	70432.2	68259.9	43266.8	34741.8	70471.7	52765.1	67604.3
27	MYH7	Myosin-7 OS=Homo sapiens GN=MYH7 PE=1 SV=5	P12883	0	381	27	91	7.09	205	223.097	0.088278	(1) intact	131637	141589	73028	175539	130812	152978	135239	194274	165904	249052	104884	127459	166783	159636	149991	204925	72036.8	155123	204007	220541	125678	89987.2	237822	106558	179016	208398	147927	108665	209226	220123	151467	188159	158653	162205	258391	164310	154963
621	MYL1	Isoform MLC3 of Myosin light chain 1/3, skeletal muscle isoform OS=Homo sapiens GN=MYL1	P05976-2	P05976	98	621	85	4.92	22	21.145	-0.0388636	(1) intact	7622.2	17783.5	15423.1	7180.19	10169.6	7931.33	12425.4	8537.02	15356.4	14073.1	13589.5	14689.1	12276.1	11604.9	12195.5	7347.16	36773.7	13148.1	10633.4	5100.21	13484.8	10650.9	8200.74	15029.8	12344.8	22514.1	26527.7	25250.2	10567.5	10065.2	27573.6	39497.1	17195.5	49685	8465.12	13079.3	14368.6
612	MYL1	Myosin light chain 1/3, skeletal muscle isoform OS=Homo sapiens GN=MYL1 PE=1 SV=3	P05976	0	360	612	1031	5.93	23	21.145	-0.0806522	(1) intact	112386	129734	161870	111806	120917	81527.6	73551.6	110582	162561	127518	113996	105633	115471	81704.4	62481.8	75031.1	84830.1	203333	115284	68834.8	133564	122472	89936.3	156687	101782	166233	101832	124944	177061	94690.1	141612	158113	97610.7	166453	86870.9	153608	90577.1
665	MYL1	Isoform MLC3 of Myosin light chain 1/3, skeletal muscle isoform OS=Homo sapiens GN=MYL1	P05976-2	P05976	199	665	1003	5.17	20	21.145	0.05725	(1) intact	778678	708210	570993	807154	773882	513684	635688	829383	853912	428584	702834	747687	891266	570217	797434	751081	905976	601882	562051	730150	601373	580755	727989	806749	768672	573598	668971	866612	708563	682940	775422	581643	551175	679565	759365	544475	519870
881	MYL1	Myosin light chain 1/3, skeletal muscle isoform OS=Homo sapiens GN=MYL1 PE=1 SV=3	P05976	0	673	881	1020	5.24	21	21.145	0.00690476	(1) intact	2.89413e+06	2.33319e+06	2.16488e+06	1.8983e+06	2.31153e+06	2.39298e+06	2.34331e+06	2.69804e+06	2.16691e+06	2.1258e+06	2.15997e+06	2.37176e+06	2.71064e+06	1.95673e+06	2.69192e+06	2.53317e+06	1.10498e+06	2.18153e+06	2.00277e+06	3.16318e+06	1.63406e+06	1.7849e+06	2.74043e+06	2.1872e+06	2.77446e+06	2.10851e+06	3.27947e+06	2.37927e+06	1.88761e+06	2.46115e+06	2.05386e+06	2.48695e+06	2.54889e+06	2.72996e+06	2.86023e+06	1.98478e+06	1.82326e+06
1129	MYL1	Myosin light chain 1/3, skeletal muscle isoform OS=Homo sapiens GN=MYL1 PE=1 SV=3	P05976	0	415	1129	90	5.94	38	21.145	-0.443553	(2) aggregate	89647.1	116883	105345	86999	99986.9	62829.9	76742	71405.1	109206	97976.3	142215	98698.5	96855.3	79782.2	68999.4	71164.1	81082.2	93579.5	76912.3	63145.6	73829.4	100524	69195.9	111674	50581.4	79720.1	81311	72734.8	102584	51354	116827	89199.9	91586.7	71937.6	57073	107129	76638.4
417	MYLPF	Myosin regulatory light chain 2, skeletal muscle isoform (Fragment) OS=Homo sapiens GN=MYLPF PE=2 SV=1	H3BN54	0	662	417	23	5.17	37	15.222	-0.588595	(3) fragment	90288.1	50306	140113	92811.6	113256	50459.8	192779	143034	202373	128413	126735	74121.1	122839	124240	99671.5	158412	101769	66864.1	43219.9	147273	136833	57356.5	125177	95498.8	274920	144859	113552	116293	158873	79326	179090	154840	226776	156960	108728	122111	120333
715	MYLPF	Myosin regulatory light chain 2, skeletal muscle isoform (Fragment) OS=Homo sapiens GN=MYLPF PE=2 SV=1	H3BML9	0	280	715	1036	6.36	18	13.152	-0.269333	(3) fragment	194012	173015	192907	287976	194307	118946	150346	213408	271395	116350	221972	241020	151171	149461	136198	165174	279888	237928	220858	258990	109293	241890	96154.8	332985	203611	239407	222638	215195	272685	161175	328415	244297	207716	188127	86884.5	243081	130696
699	MYLPF	Myosin regulatory light chain 2, skeletal muscle isoform (Fragment) OS=Homo sapiens GN=MYLPF PE=2 SV=1	H3BML9	0	129	699	1025	6.33	18	13.152	-0.269333	(3) fragment	114465	96582.6	126559	109801	100944	78886.2	105502	101047	168941	71442	112006	226514	89539.2	116381	100412	134684	157367	117332	115524	112456	72015.5	105940	102467	156070	102522	118719	165288	131824	165219	106348	167967	150436	138558	112872	62804.7	87000.1	66485.1
717	MYLPF	Myosin regulatory light chain 2, skeletal muscle isoform (Fragment) OS=Homo sapiens GN=MYLPF PE=2 SV=1	H3BPK4	0	90	717	1013	6.22	17	22.007	0.294529	(3) fragment	28448.9	40756.5	44180.6	35273	29794	25067.1	25419	34776.3	43664.1	26648.2	44134.5	39813.2	30006.7	33031.6	22551.1	42232.7	47828.8	49096.7	34544.5	23553	30292.7	42236.4	25132.5	46409.8	28817	56150.9	35093.6	36857.4	60567.7	36949.3	53065.7	39759	45403.5	44953.4	16569.7	30447.4	17753.2
710	MYLPF	Myosin regulatory light chain 2, skeletal muscle isoform (Fragment) OS=Homo sapiens GN=MYLPF PE=2 SV=1	H3BML9	0	54	710	43	6.86	18	13.152	-0.269333	(3) fragment	33602.4	34355.4	31861.4	25361.8	19294.5	13442.1	35605.3	27654.7	62793.3	16139.1	33759.9	31981.4	15402.4	21388.6	24985.8	27902	35139.5	36268.4	39413	43406.5	28833.5	31769.8	28955.3	28744.5	44259.1	37166.7	32622.9	30476.8	45457.4	22467.8	45395.4	26930.9	27679.6	34905.2	28313.2	31215.1	15163.2
738	MYLPF	Myosin regulatory light chain 2, skeletal muscle isoform (Fragment) OS=Homo sapiens GN=MYLPF PE=2 SV=1	H3BML9	0	64	738	44	6.1	16	13.152	-0.178	(3) fragment	69035.3	58393.6	83533.8	103061	51661.9	40719	48519.8	69217.1	123194	41322.1	84391.8	72609.2	41258.7	59081.5	60793.9	50601.4	129251	56888	60088.3	41626.2	35007.4	59921.4	54896.1	102827	46192.4	51317.6	28131.8	54922.8	40240.7	47283	72929.2	37562.4	49911.9	56607.1	40438	37117	35722
1116	MYLPF	Myosin regulatory light chain 2, skeletal muscle isoform (Fragment) OS=Homo sapiens GN=MYLPF PE=2 SV=1	H3BML9	0	621	1116	1022	5.17	16	13.152	-0.178	(3) fragment	469873	571977	925921	946869	759028	476636	833313	679289	799812	418520	763659	781901	724768	619281	763580	921881	271947	434791	475439	1.18101e+06	464422	634943	827328	676610	1.10373e+06	829926	874181	666285	562751	603831	861746	893881	1.24849e+06	923124	855902	694538	445006
1118	MYLPF	Myosin regulatory light chain 2, skeletal muscle isoform (Fragment) OS=Homo sapiens GN=MYLPF PE=2 SV=1	H3BN54	0	797	1118	58	5.2	16	15.222	-0.048625	(3) fragment	286756	741433	468558	703104	420981	394725	480838	479789	499936	416451	422957	732971	383196	427292	348210	676787	146836	519491	254114	750022	327832	655173	538225	445221	597833	788666	433486	339482	454349	304566	569349	502774	863945	581860	516934	474782	612753
799	MYO19	Unconventional myosin-XIX (Fragment) OS=Homo sapiens GN=MYO19 PE=2 SV=1	K7EMZ0	A0A087WYT7	33	799	1033	4.83	13	7.505	-0.422692	(3) fragment	118103	100174	103129	116476	65215	58543.5	102174	57850.9	162244	83156.6	139464	131899	52327.9	89999.1	73234	71488.8	200035	136285	162149	97400.5	102936	163943	59171.3	133162	83790.7	108343	72221.9	99118	65495.7	54720.8	157150	138439	85258.1	95538.9	51879.3	182995	30766.8
117	NEB	Nebulin OS=Homo sapiens GN=NEB PE=4 SV=1	F8WCL5	P20929	112	117	48	9.35	113	772.914	5.83995	(3) fragment	81676.1	147685	84142.4	161692	95873.8	97206.6	69828.2	161413	212693	64591.4	135534	139844	224684	114282	141110	135654	168786	135508	74478	200617	169146	101710	167243	216363	144593	72115	61770.6	97949.1	155648	85149.8	74943	101740	227651	129972	88169.8	54371.4	93493.1
120	NEB	Nebulin OS=Homo sapiens GN=NEB PE=4 SV=1	F8WCL5	P20929	67	120	49	8.96	109	772.914	6.09095	(3) fragment	54410.5	99174.8	70885.6	99903.9	74488.4	46827.1	77401.3	95619.6	70130.8	57671.6	89799.3	93193.6	89889.9	78221.8	57580.6	52480.8	29733.1	54729.2	77617.9	158398	116316	61140	97116.9	73166.6	94423.8	83596.5	59581.8	57596.7	82374.7	50083.6	107273	68559.9	111355	46475.2	83137.5	26497.8	32781.7
1035	PKM	Pyruvate kinase (Fragment) OS=Homo sapiens GN=PKM PE=2 SV=1	H3BTN5	0	528	1035	2001	8.16	57	53.045	-0.069386	(3) fragment	125924	167541	159828	151915	213996	372527	172784	165026	133768	246107	194478	188589	197634	268868	165471	224382	82551.8	289324	126782	167525	282751	178105	114923	113785	150366	155136	209183	143082	154299	191698	179586	183237	157760	223914	258542	148028	243913
709	PPP4R4	Serine/threonine-protein phosphatase 4 regulatory subunit 4 OS=Homo sapiens GN=PPP4R4 PE=1 SV=1	Q6NUP7	0	32	709	87	7	18	99.452	4.52511	(3) fragment	6755.43	7832	6698.02	12088.3	8765.36	5419.4	17422.1	8249.98	10094.5	2329.05	7984.91	12918.1	4100.1	5342.19	6542.19	16035.2	18246.3	7014.14	8543.96	32830.2	7633.73	8581.42	4502.9	8795.71	13651.2	21690.8	7581.11	4850.57	14959.1	7752.41	7761.6	28343.2	7335.96	12548	9434.6	10640.2	3287.03
5	PYGM	Isoform 2 of Glycogen phosphorylase, muscle form OS=Homo sapiens GN=PYGM	P11217-2	P11217	266	5	71	6.78	250	97.092	-0.611632	(2) aggregate	22958.6	15386.4	43363	48331	29822.4	42588.9	65354.3	33116.5	27384	70947.5	38541.7	23181.2	45460.4	40041.1	57351.4	29028.8	48798.6	64494.8	35024.2	36670.9	42537.4	37477.9	31552.4	30742.7	41232.6	49439.8	42720.8	32716.8	37401.6	26178.4	47082.1	39535.3	39060.5	19989.6	35268.2	50217.6	92324.1
525	PYGM	Isoform 2 of Glycogen phosphorylase, muscle form OS=Homo sapiens GN=PYGM	P11217-2	P11217	155	525	42	5.98	28	97.092	2.46757	(3) fragment	162308	55320.8	32791.9	87560.7	48290.7	103852	44922.4	86594.4	216903	106128	36530.7	137368	41333.9	109635	43425.2	75641.2	191615	80814.9	53867.2	63909.4	58455.6	121667	34029.2	124304	62502.9	47814.6	47849.5	160389	89474.1	125578	117658	63282.5	50001.9	43032.9	35238	69267.8	71698.6
1146	RDX	Isoform 5 of Radixin OS=Homo sapiens GN=RDX	P35241-5	P35241	65	1146	39	6.16	74	68.564	-0.0734595	(1) intact	139430	54477.6	96010.2	89426.3	117792	60622.8	97419.6	56372.1	104389	52525.5	124992	96288.9	55413.9	105420	66332.3	77602.9	295412	83749.1	81384	70038.1	86756.7	201841	71380.5	100556	69483.1	76203.2	89563.8	80194.7	66535.6	66533	61106.1	64036.5	69461.5	40577.9	76297.3	86581.2	58542.3
801	S100A13	Protein S100-A13 OS=Homo sapiens GN=S100A13 PE=1 SV=1	Q99584	0	72	801	45	5.55	13	11.471	-0.117615	(1) intact	36194.8	34508.7	32431.9	23805.9	28264.9	17848.6	39903.6	30033	72518.5	19175.4	38219.4	38787.7	26885.6	122842	28789.8	27140.8	43085.3	24244.5	48884.2	32442.7	40386.1	71541.4	22856.7	32729.1	24441.7	47817.7	15867.7	34697.9	29438.4	23719.4	54583.7	22744.6	44482.6	52682.6	22786.4	27894.3	25085.8
241	SDHA	Succinate dehydrogenase [ubiquinone] flavoprotein subunit, mitochondrial OS=Homo sapiens GN=SDHA PE=2 SV=1	D6RFM5	0	155	241	75	6.22	68	63.567	-0.0651912	(1) intact	21002.9	11560.8	22645.1	10536.1	33109.5	21938.9	14560.9	11379.1	11175.5	32508.1	18725.8	12371.1	32265.9	19645.9	13947.7	13681.7	7217.56	17685.2	20925.7	15391.9	30552.4	16078.3	11278.9	14467.4	9416.15	18328.3	12604.8	19878.7	29112.6	30894.2	21265.9	13268.2	5481.66	18062	34967.8	17055.2	42131.2
1174	TNNC2	Troponin C type 2 (Fast), isoform CRA_a OS=Homo sapiens GN=TNNC2 PE=4 SV=1	C9J7T9	0	328	1174	101	4.59	18	16.382	-0.0898889	(1) intact	642940	527447	735944	668593	740856	375779	761437	790581	725810	1.36446e+06	548263	348056	773291	477946	1.0236e+06	743875	1.28058e+06	387277	912895	473660	1.16543e+06	484508	838625	520687	709023	462491	924614	738741	1.35382e+06	475533	675733	567348	550963	821641	806051	596915	573817
547	TNNT1	TNNT1 protein OS=Homo sapiens GN=TNNT1 PE=2 SV=1	Q3B759	0	113	547	35	5.31	28	23.083	-0.175607	(2) aggregate	220696	111167	69234.9	107587	75434.2	71156.1	69118.8	85080.5	76573.8	106294	88100.9	68492.5	60469.1	69393.7	88931.7	89023.6	173256	151136	129113	55996.1	49996.6	188989	72037.9	154254	82012.4	102801	71335.9	86223.8	101753	70955.1	153544	131141	87674.4	85979.9	66903.2	107197	78771.8
821	TNNT3	Troponin T, fast skeletal muscle OS=Homo sapiens GN=TNNT3 PE=4 SV=1	H9KVA2	0	234	821	32	6.21	35	28.313	-0.191057	(2) aggregate	110448	126886	220662	233056	225458	186630	159623	250936	204565	173444	193624	245337	194030	179212	178925	192255	100476	151982	189297	260439	182805	159153	200956	195489	188991	166899	151004	182547	195644	148830	179880	195331	224194	194582	137227	197569	118147
110	TPM1	Isoform 4 of Tropomyosin alpha-1 chain OS=Homo sapiens GN=TPM1	P09493-4	P09493	562	110	47	4.98	127	32.709	-0.742449	(2) aggregate	19680.1	35243.1	21058.3	27699.2	19044.7	12704.9	52294.9	16308.4	24804.9	19470.4	17310	16943.7	25493.8	31502.7	27659.4	33893.8	68792.1	19851.1	21786.3	21340.6	22000.9	12716.4	9304.93	34820.1	44135.9	20080.4	38423.5	39263.5	14813.8	32814.8	21874.9	20000.1	39756.3	20359.9	22389.6	42612.8	19737.6
491	TPM1	Isoform 4 of Tropomyosin alpha-1 chain OS=Homo sapiens GN=TPM1	P09493-4	P09493	572	491	61	5.71	32	32.709	0.0221563	(1) intact	7432.83	19535	16555.1	17080.6	13888.8	16585.1	12861.9	11576.3	13171.9	19725.8	11277	10958.8	22853.1	14901.3	9347.24	8580.82	49304.6	16969.3	11854.8	12926.7	7634.78	16618.5	11649.8	14937.3	14777.9	16937.8	12280	11471.1	29700.3	14938.7	18519.2	9882.11	10903	20111.3	9280.18	22620.6	9626.49
66	TPM2	Tropomyosin beta chain OS=Homo sapiens GN=TPM2 PE=1 SV=1	P07951	0	769	66	46	5.01	159	32.851	-0.79339	(2) aggregate	124223	88235.9	112879	105284	79516.8	146066	183762	154368	82732.9	70287.3	80595.7	51248	122623	125742	100065	101131	275895	97742.9	56802.3	53990.2	115825	65756.3	109185	73485.9	129712	86505.3	182627	65266.2	80940.1	64160.3	104431	95264.9	194661	118474	48063.9	61518.9	93228.6
451	TPM2	Tropomyosin beta chain OS=Homo sapiens GN=TPM2 PE=1 SV=1	P07951	0	120	451	41	5.2	35	32.851	-0.0614	(1) intact	36625.1	83228.7	51507.7	45717.2	60646.6	53934.8	30157.2	51607.3	73424.6	55443.5	56829.3	50492.8	59737.7	51157.8	28028.1	59031.8	20883.5	68869.4	54023.5	38080.3	61046.9	32921	62434.4	52217.2	52998.5	118143	56084.6	59059.5	83286.4	49136.5	71192.7	87348.9	61120.2	81193.2	43864.8	69615.6	35685.6
467	TPM2	Tropomyosin beta chain OS=Homo sapiens GN=TPM2 PE=1 SV=1	P07951	0	592	467	82	5.26	34	32.851	-0.0337941	(1) intact	188668	83196.9	117749	128940	119546	158300	128562	147148	148803	135960	107893	174836	177130	153008	204461	115059	148621	170922	206927	181474	262971	279715	139493	272512	116965	99465.5	267462	165865	179654	187740	191043	180667	78571.3	174114	186564	124274	102185
924	TRIM72	Tripartite motif-containing protein 72 OS=Homo sapiens GN=TRIM72 PE=1 SV=2	Q6ZMU5	0	343	924	1030	6.15	49	52.731	0.0761429	(1) intact	186199	261298	229110	198314	295820	288083	260820	271543	148510	266817	224085	207520	248857	292221	290692	261737	154020	206981	198857	175412	247946	228900	310599	233498	249080	273282	290113	313319	189421	278573	246673	229703	312842	220637	267882	315049	287598
956	UQCRFS1	Cytochrome b-c1 complex subunit Rieske, mitochondrial OS=Homo sapiens GN=UQCRFS1 PE=1 SV=2	P47985	0	114	956	1005	6.4	53	29.668	-0.440226	(2) aggregate	245443	318354	253702	207351	321646	294078	253584	271448	232438	304845	274838	246743	301843	283326	215037	252317	254541	250896	239464	189036	221802	332634	228508	230684	222588	242521	263702	323175	259133	304314	217848	212646	237595	225428	269769	318048	308716
679	Unknown	#N/A	#N/A	0	#N/A	679	97	10.2	19	#N/A	#N/A	#N/A	35291.3	55811.5	28273.2	34616.5	25774.4	19555	22821.1	25799	36891.1	36049.4	26526.7	24187.4	24128.8	34633	26737	17452.9	87893.6	31383.2	17892.4	43024.4	24413.7	21313.2	36598.7	27770.8	31116.5	26628.4	47530.5	34579.8	26453.3	25949.2	28768.4	46161.1	27211	11699	43466.7	75217.2	38196.3
[truncated: 35 more columns]

## Sheet: PHOSPHORYLATION
PRO-Q													PHOSPHO-PROTEIN
													PRO-Q-DIAMOND: spot normalized volumes
													CON-PRE								CON-MID								CON-POST								TEX-PRE								TEX-MID
													4	6	3	8	5	1	7	2	4	6	3	8	5	1	7	2	4	6	3	8	5	1	7	2	21	24	23	17	18	19	22	20	21	24	23	17	18
Spot#	GN ID	Protein name	Accession No.	CORRECTED ACCESSION NUMBER (REMOVED DASH or UNIPARC if unknown in GO analysis)	MS ID Protein Score	Gel Spot No.	MS Plate No.	pI	MW (kD)	UNIPROT expected kD	Weight ratio	Proteoform Interpretation (intact/aggregate>15%/fragment<15%)
407	ACADS	Short-chain specific acyl-CoA dehydrogenase, mitochondrial OS=Homo sapiens GN=ACADS PE=1 SV=1	P16219	0	95	407	1001	6.3	38	44.297	0.165711	(3) fragment	50688.7	41732.4	30911	21070.2	27220.3	30825.4	31017.5	29998.9	31518.2	32172.8	32591.7	30619.7	31008.6	27623.9	20782.4	29857.9	26315.6	33927.9	22510.1	26224.7	25769.6	28776.3	21280	30199.6	31825.8	38040.3	29544.7	44496	35913.7	29371.1	21428.3	18900.2	29553	20676.3	31846.3	46329.8	39156.6
240	ACADVL	Isoform 2 of Very long-chain specific acyl-CoA dehydrogenase, mitochondrial OS=Homo sapiens GN=ACADVL	P49748-2	P49748	96	240	2	8.74	68	70.39	0.0351471	(1) intact	4962.36	5700.81	7285.09	11767.7	5472.99	4452.28	1832.57	2937.17	4403.69	3272.48	12601.3	5426.41	7278.05	7931.14	7311.06	5542.84	20786.9	5845.85	8139.78	14940.8	12014	7280.1	4706.19	3379.95	4661.86	4333.32	4718.48	9001.09	6001.17	4242.55	6349.07	3670.84	2235.58	6838.86	4206.48	8690.28	4990.45
520	ACSM2B	Acyl-coenzyme A synthetase ACSM2B, mitochondrial (Fragment) OS=Homo sapiens GN=ACSM2B PE=2 SV=1	H3BQ84	0	42	520	2021	4.93	29	12.072	-0.583724	(3) fragment	22954.6	8015.76	22044.9	6454.17	11878	13751.5	15833.4	11329.9	24720.3	17677	10996.5	11054.5	9065.61	16671.3	12240.8	14303.3	28849.3	12848.7	11719	16139.2	6751.02	21552.1	12240.3	14967.8	15435.9	10612.6	14055.7	18692.8	12008.9	20671.9	11905.6	11440.5	11058.6	7193.48	16716.3	18974.6	16607.2
690	ACSM2B	Acyl-coenzyme A synthetase ACSM2B, mitochondrial (Fragment) OS=Homo sapiens GN=ACSM2B PE=2 SV=1	H3BQ84	0	47	690	2022	5.31	18	12.072	-0.329333	(3) fragment	1.81923e+06	752510	596826	457986	397594	647509	736753	633213	463747	612217	630320	514039	494263	816093	1.06323e+06	636876	399254	688676	570483	468870	456000	689947	649157	489672	1.05518e+06	755418	693317	786021	524182	1.00113e+06	596105	513237	508069	1.07354e+06	551690	642930	583434
114	ACTA1	Actin, alpha skeletal muscle OS=Homo sapiens GN=ACTA1 PE=1 SV=1	P68133	0	626	114	1023	5.32	123	42.051	-0.658122	(2) aggregate	173325	98235	176571	120322	189213	86577.8	232772	211343	157785	91032.3	117034	178570	254483	84678.3	231842	161091	224645	101542	119543	121153	112114	176298	112816	162511	170439	89852.7	71931.9	101380	111743	101317	69674.9	182338	111356	90261.3	105333	20913.1	52505.7
148	ACTA1	Actin, alpha skeletal muscle OS=Homo sapiens GN=ACTA1 PE=1 SV=1	P68133	0	632	148	64	5.32	97	42.051	-0.566485	(2) aggregate	68650.3	37685.1	100716	76195.2	74726.7	85093	97383.6	150998	89727.7	130890	92148	88272.7	205439	103981	141582	92953.5	102542	55152.9	80475.8	65990.8	89212.3	100599	76729.5	77831.1	101334	83407.4	91671	122301	111075	63822.5	67057.3	91802.7	150715	118148	104092	76387	104840
372	ACTA1	Actin, alpha skeletal muscle OS=Homo sapiens GN=ACTA1 PE=1 SV=1	P68133	0	642	372	20	4.95	42	42.051	0.00121429	(1) intact	157690	252024	384753	157438	155659	180516	159990	197450	137411	270299	241462	160610	127234	270524	210757	137454	184094	143468	216505	140894	247164	144031	209794	68048.6	163330	166843	174442	198548	144124	283480	115097	191244	183740	228915	226659	190247	224169
363	ACTA1	Actin, alpha skeletal muscle OS=Homo sapiens GN=ACTA1 PE=3 SV=1	Q5T8M7	F7G900	416	363	1014	5.51	44	37.824	-0.140364	(1) intact	102206	64522.3	78082.6	74123.4	63565.6	114419	91289.4	90982.8	71195	96699.3	133137	88384.9	71553.4	97107.1	86882.9	74648	38786.1	90470.7	99278.9	68438.1	76688.4	46069.8	65362.7	66307.1	123445	63903.8	94236.6	127843	137892	77386	76850.2	38539.1	141150	95961.1	81976.5	85930	104968
410	ACTA1	Actin, alpha skeletal muscle OS=Homo sapiens GN=ACTA1 PE=1 SV=1	P68133	0	525	410	54	5.42	37	42.051	0.136514	(1) intact	170261	84203.4	84687.8	78054.5	95310.4	92261.9	96436.6	106975	55570.1	128571	65896.4	92154.3	127119	74405.3	65830.8	88641.2	41678.3	103974	45762.1	76468.9	83866	30836.6	68371.9	95136.3	205646	211670	154026	185411	195925	100462	102845	80744.2	283663	235153	150676	185121	202096
1080	ACTA1	Actin, alpha skeletal muscle OS=Homo sapiens GN=ACTA1 PE=3 SV=1	Q5T8M7	F7G900	362	1080	1037	5.84	42	37.824	-0.0994286	(1) intact	767367	532266	676168	629334	568209	648487	786515	587221	524572	610660	748005	707663	460638	536754	895367	615297	423942	521956	640252	418599	460977	450178	546054	538933	817308	494962	750218	678736	867805	701018	530912	469282	849967	673489	645782	648261	782377
1126	ACTA1	Actin, alpha skeletal muscle OS=Homo sapiens GN=ACTA1 PE=1 SV=1	P68133	0	454	1126	1034	6	41	42.051	0.0256341	(1) intact	625812	541525	738251	706313	651233	794487	941716	802369	583662	817376	921567	804336	568334	741711	814296	771722	620078	683539	629025	571417	576024	484552	662432	549239	1.04079e+06	642449	709810	730937	895500	710730	630735	638873	1.26386e+06	830006	593856	655531	729492
457	ACTC1	Actin, alpha cardiac muscle 1 OS=Homo sapiens GN=ACTC1 PE=1 SV=1	P68032	0	334	457	59	5.35	34	42.019	0.235853	(3) fragment	468921	315027	233472	221054	312057	311351	216826	442184	315046	318541	220677	318862	269781	192626	219028	385264	703619	254359	313497	286901	287271	296141	378393	388711	255466	425899	239299	342773	221073	348665	197464	262899	240484	302401	291338	373310	214879
508	ACTC1	Actin, alpha cardiac muscle 1 OS=Homo sapiens GN=ACTC1 PE=1 SV=1	P68032	0	402	508	65	5.14	31	42.019	0.355452	(3) fragment	82981.3	42400	31552.8	34763.8	55756.2	67121.8	49467.1	54950.2	62011.5	39921.8	45462.1	42417.4	50684.1	50977.8	65536.4	29606.5	158559	39035.3	54729.3	69830.9	79479.8	172502	45897.8	78205.1	39434.4	43617.4	45473.8	46230.3	65060.9	55070.3	93733.4	59180.4	55720.9	16097	43608	58562.4	29583.3
41	ACTG2	Isoform 2 of Actin, gamma-enteric smooth muscle OS=Homo sapiens GN=ACTG2	P63267-2	P63267	93	41	78	4.69	195	41.877	-0.785246	(2) aggregate	22379.2	26221.9	28496.9	34045.2	32645.7	44389.2	127278	28563.6	16642.9	37415.7	20627.2	29937.8	32942.9	18880.2	35673.1	28299.7	30897.2	109634	50122.6	79207.8	44916.8	30992	79989.1	36623.8	23894.3	27539.3	37026.3	22638.1	18891.1	38505.9	35271.6	40800.9	42815.4	49263.3	34336.6	62082.4	42483
77	ACTG2	Isoform 2 of Actin, gamma-enteric smooth muscle OS=Homo sapiens GN=ACTG2	P63267-2	P63267	78	77	1006	4.92	141	41.877	-0.703	(2) aggregate	75512.8	78381.6	280302	59393.9	40436.8	102151	179771	90819.5	102786	40364.1	96772.3	68833.2	59758.2	61452	81495.8	71819.1	154390	124874	104211	48378.3	62344.1	82945.1	77776.3	118762	97355.6	85843.2	48742.3	72921.7	51868.6	122653	34326.7	73390.7	84364.6	63596.5	46475.2	125632	62053.5
125	ACTG2	Isoform 2 of Actin, gamma-enteric smooth muscle OS=Homo sapiens GN=ACTG2	P63267-2	P63267	65	125	92	4.78	100	41.877	-0.58123	(2) aggregate	80855.4	130828	107870	118958	123532	182519	210168	147420	229730	153745	180857	110950	141251	235666	196299	96955.8	383157	118620	113039	214252	108262	108958	136776	136173	81362.5	101984	145648	89156.6	108735	199617	103980	126122	193260	126590	217497	132417	95490.9
249	ACTG2	Isoform 2 of Actin, gamma-enteric smooth muscle OS=Homo sapiens GN=ACTG2	P63267-2	P63267	112	249	80	4.75	65	41.877	-0.355738	(2) aggregate	39293.1	52115.3	27462.9	70431.9	37765.3	63551.6	90221.1	26290.7	63966.3	37121.5	37471	54266.1	27728.9	76539.8	40255.6	53599.5	166960	39829.1	34446.3	57024.2	33355.7	38137	55211	40558.4	35746.4	18130.2	32568.8	45199	41416.5	22367.8	47002.1	46022.6	66645.2	30337.1	34145.7	46117	43891.4
1123	ACTG2	Isoform 2 of Actin, gamma-enteric smooth muscle OS=Homo sapiens GN=ACTG2	P63267-2	P63267	181	1123	1038	6.12	38	41.877	0.102026	(1) intact	356042	187468	292047	189901	238065	224655	326179	168936	215661	223636	277726	188915	134483	266690	261212	215844	228930	237323	221944	236386	165448	211000	168508	245299	219609	199054	274762	211650	301780	287948	200256	245671	311120	202009	294650	232657	327496
1136	ACTG2	Isoform 2 of Actin, gamma-enteric smooth muscle OS=Homo sapiens GN=ACTG2	P63267-2	P63267	171	1136	63	5.38	36	41.877	0.16325	(3) fragment	181869	129956	139560	101945	224109	115893	106125	192740	98283.8	136659	115711	190389	306240	94658	61151.3	135940	126119	152630	222353	164287	119118	84986.5	145305	170591	80292.3	147229	115154	195025	141687	243838	127290	122324	68329.4	126377	152965	159800	94606.5
122	ACTN2	Alpha-actinin-2 OS=Homo sapiens GN=ACTN2 PE=1 SV=1	P35609	0	162	122	18	10.15	104	103.854	-0.00140385	(1) intact	160005	147866	124568	78553.4	178375	156619	144769	152574	124575	169712	74066.2	126531	223582	104939	267093	78451.1	171624	167139	102129	101397	110953	135524	173165	105745	89241.9	113643	123916	104906	92392.8	176977	127176	98993.8	75411.5	168805	72307.8	112708	263745
127	ACTN2	Actinin, alpha 2, isoform CRA_b OS=Homo sapiens GN=ACTN2 PE=2 SV=1	B2RCS5	P35609	62	127	1007	4.91	100	103.854	0.03854	(1) intact	12851	16345.9	25118.6	11066.6	25626.4	12519.6	19879.8	16679.8	21209.9	8818.3	25799.1	14341.5	20972.6	19049.5	11648.7	8073.7	77498.2	29210.5	43677.9	22438.8	11969.6	30046	12215.2	11222.7	17112	21484.5	17894.2	10173.4	9438.55	29159.8	10136.1	11327.1	6831.85	24531.3	11015.3	8409.03	15831.1
1057	AK1	Adenylate kinase isoenzyme 1 OS=Homo sapiens GN=AK1 PE=1 SV=3	P00568	0	178	1057	13	9.61	24	21.635	-0.0985417	(1) intact	78783.5	37541.6	119583	102355	165904	105019	120352	80706.7	83234.2	61062.6	122162	102599	174767	98107.5	108076	96290	257798	87620.2	130809	134049	143950	98120.2	96052.1	128748	107053	92981.9	110281	87465.5	125893	66710.7	90935.8	133959	79129.4	99359	129041	229069	83250
191	ALB	Serum albumin OS=Homo sapiens GN=ALB PE=1 SV=2	P02768	0	167	191	1009	5.76	81	69.367	-0.143617	(1) intact	1.15973e+06	1.6974e+06	1.04602e+06	1.4427e+06	823980	1.47647e+06	1.24743e+06	1.24516e+06	923329	1.36169e+06	1.2886e+06	859110	841655	1.28406e+06	1.08439e+06	1.06924e+06	902354	1.42164e+06	909476	954473	819051	1.09482e+06	836362	798729	1.64739e+06	1.59552e+06	1.39206e+06	1.362e+06	1.49151e+06	1.26222e+06	1.35499e+06	812146	2.0108e+06	1.99278e+06	1.22672e+06	1.45927e+06	1.25011e+06
841	ALDOA	Fructose-bisphosphate aldolase OS=Homo sapiens GN=ALDOA PE=2 SV=1	H3BQN4	0	470	841	55	9.33	38	39.34	0.0352632	(1) intact	170705	67111.1	144673	92955.3	105896	75616.4	121478	102671	110184	79668.6	111359	110023	109971	108674	107683	144923	236599	105718	108892	141020	91703.9	117459	96575	106670	151967	63999.9	104941	102945	90775.4	53750.4	67270.2	108338	133267	61123.4	117410	107688	124897
1018	ALDOA	Fructose-bisphosphate aldolase A OS=Homo sapiens GN=ALDOA PE=1 SV=2	P04075	0	380	1018	56	7.44	38	39.42	0.0373684	(1) intact	221323	379822	133861	293390	277691	195782	156684	224672	210559	353975	94872.2	197166	340688	191773	167542	214493	175158	211721	231830	248588	349025	169471	236660	171706	167755	399411	136354	184840	229929	336357	212131	221243	154883	323398	320857	123672	320892
409	ANKRD2	Ankyrin repeat domain-containing protein 2 OS=Homo sapiens GN=ANKRD2 PE=1 SV=3	Q9GZV1	0	143	409	94	5.5	37	39.859	0.0772703	(1) intact	342494	314768	239989	228071	273976	244159	289194	295443	128899	341029	167819	301574	271927	259972	156981	400483	182981	317402	265761	175903	135926	144117	191452	349055	437438	561432	472885	494245	363868	333057	243702	245814	588817	559103	338255	584557	425290
408	ANKRD2	Ankyrin repeat domain-containing protein 2 OS=Homo sapiens GN=ANKRD2 PE=1 SV=3	Q9GZV1	0	288	408	21	5.46	37	39.859	0.0772703	(1) intact	318111	246181	210977	171146	243620	226045	211977	259026	106189	303543	202682	244779	268262	203936	165642	232353	66942.8	250654	129213	139508	151442	135178	178987	293504	425244	469810	435672	401817	395114	296002	249128	178980	477742	528297	320579	422245	358353
413	ANKRD2	Ankyrin repeat domain-containing protein 2 OS=Homo sapiens GN=ANKRD2 PE=1 SV=3	Q9GZV1	0	325	413	81	5.57	37	39.859	0.0772703	(1) intact	228133	251823	180638	187123	194292	216441	290639	295355	83354.7	264953	160848	173975	184052	238832	128345	316121	142745	245554	129760	152291	177536	133186	155151	215903	329580	337430	344240	345530	260604	387414	179808	206436	385841	338574	260881	490398	278977
678	ATXN3	Ataxin-3 OS=Homo sapiens GN=ATXN3 PE=2 SV=1	G3V3T0	0	37	678	25	8.62	19	11.167	-0.412263	(2) aggregate	21984.7	9869.76	21460.6	21672.3	31012.4	15631.9	17421.7	28542	29954.8	18630	19239.7	38590.9	13111.3	34791.2	23624.2	17557	56990.3	22425.9	20208.7	17076.8	19242.3	44367.4	27417.7	18471.4	19387.8	25344.8	13364.5	38680.5	27208.7	18592.6	18761.1	61258.3	19573	19439.8	29239.9	25038.4	13232.6
701	ATXN3	Ataxin-3 OS=Homo sapiens GN=ATXN3 PE=2 SV=1	G3V3T0	0	41	701	86	7.14	18	11.167	-0.379611	(2) aggregate	22767.6	53945.1	26368.1	19942.3	26324.9	46671.4	24845.1	21245.1	17703.7	27141.5	34221	23176.6	22407.9	21898.1	28925	23997	28936.3	36352.6	40167	31759.6	25363	31047.9	23425.7	34033.1	34194.5	36169	22682.1	27020.8	32472.6	15609.4	31716.7	47135.3	22319.9	43496.9	25642.6	24524.8	17397
143	BCORP1	Putative BCoR-like protein 2 OS=Homo sapiens GN=BCORP1 PE=5 SV=1	Q8N888	0	38	143	2013	8.96	98	16.258	-0.834102	(2) aggregate	63770.7	49890.1	45599.5	39708.6	20226.6	53289.7	34105.5	28261.2	44714.7	28471.5	44698.2	41940.3	36169.6	27982.7	54797.9	46548.3	29541.4	22278.6	63155.7	99741.5	44240.3	42077.6	38712.3	47369.4	48084.6	29935.4	44872.5	32016.9	27992.7	36374.4	47135.1	25425.6	63747.3	49827.1	37760.9	19382.2	20081
56	BEST3	Bestrophin-3 OS=Homo sapiens GN=BEST3 PE=2 SV=1	F8VVX2	0	53	56	2032	6.35	173	16.986	-0.901815	(2) aggregate	43396.9	43449.9	50361.9	89746.1	50948.8	29340.6	41277.6	31743.4	80495.5	55165.8	22894.2	68573.4	48138.1	59727.7	64717.8	81622.1	18280.3	61705.5	31447.1	57952.5	39646.6	68791.4	49758.6	90281.9	75526.2	43007.3	79776.1	56564.3	70451.7	44782.2	64392.7	58124.8	49075.9	38604.5	80727.3	48792.5	30541.4
128	BEST3	Bestrophin-3 OS=Homo sapiens GN=BEST3 PE=2 SV=1	F8VVX2	0	39	128	33	4.93	100	16.986	-0.83014	(2) aggregate	58563	115422	245696	43890.3	60341.1	30772.3	57913.1	68173.3	57677	52393.4	75520.5	39918.4	52949.8	24606.8	50123.7	18322.4	100867	79271.5	104750	56571.8	18606.5	39340.7	51524.6	26793.2	41928.9	128064	48744.2	28648.1	38762.2	67326.9	38245.9	20848.2	25481.4	89307	28359.4	34238.7	56691.9
142	BEST3	Bestrophin-3 OS=Homo sapiens GN=BEST3 PE=2 SV=1	F8VVX2	0	39	142	63	8.35	98	16.986	-0.826673	(2) aggregate	15998.1	7771.63	31580.3	24638	10774.8	28841.9	11880.1	19572	21498.8	25425	19624.4	19225.3	27963.7	16603.9	26159.8	19517.6	23806.8	15417.4	22577.4	22319.1	43926.9	26935.2	33732.7	31044.9	10919	16805.8	20369.8	8758.18	23217.9	21721.9	25163.2	27556.7	10878.4	19697	16135.5	8311.12	19485
506	BEST3	Bestrophin-3 OS=Homo sapiens GN=BEST3 PE=2 SV=1	F8VVX2	0	42	506	1012	4.68	31	16.986	-0.452065	(2) aggregate	177531	102413	86060.5	170364	95630.9	99820.4	258036	62896.8	46832.8	123216	92282.5	113531	116133	95329.7	157956	99106.8	153015	130271	125450	125233	159025	90651.3	94055.6	78948.3	55497.9	84166.1	116043	91029.9	220418	106651	78481.6	77457	114878	66669.2	129566	80963.6	121154
651	BEST3	Bestrophin-3 OS=Homo sapiens GN=BEST3 PE=2 SV=1	F8VVX2	0	34	651	1010	4.73	20	16.986	-0.1507	(2) aggregate	865656	608231	440602	764124	641436	652925	1.11353e+06	647507	649060	851833	536550	669291	480376	865306	604677	938128	2.17316e+06	599414	649232	648198	657873	838939	1.03914e+06	749457	680718	447546	585751	477321	666435	288680	828947	573139	881724	448633	614121	629919	588114
674	BEST3	Bestrophin-3 OS=Homo sapiens GN=BEST3 PE=2 SV=1	F8VVX2	0	46	674	1016	8.68	19	16.986	-0.106	(1) intact	8413.02	8951.73	23925.7	14662.1	22405.6	21105	17862.7	13917.8	16612.1	20610	10825.3	22180.7	12240.2	18764.1	13387.3	11134.7	50933	12648.4	12865.2	21709.6	17872	20394.2	9427.4	11973.6	13989.9	15479.4	20932	11312.9	12025.7	14285.8	24762.7	83747	18736.3	17734.7	28060.5	38864.2	11264.7
687	BEST3	Bestrophin-3 OS=Homo sapiens GN=BEST3 PE=2 SV=1	F8VVX2	0	40	687	1024	6.26	18	16.986	-0.0563333	(1) intact	97238.8	25955.1	46000.6	21556.5	26389	49657.3	41910.2	36466.1	25072.5	21587	16378.2	19002.8	38940	31273.6	32394.5	22724.7	61119.9	29327.8	35357.2	32917.8	30894.9	33634.5	72318.8	64666.7	22240.8	39094.6	25373.8	41323.7	43830	51008.3	48380.3	63681.8	33361	17004	59233.5	24364.6	27329.6
712	BEST3	Bestrophin-3 OS=Homo sapiens GN=BEST3 PE=2 SV=1	F8VVX2	0	36	712	1028	6.67	18	16.986	-0.0563333	(1) intact	89727.3	125291	101976	84581.6	77392.7	86660.4	70901.8	97195.7	113386	88200.3	171833	140897	106213	80181.6	90479.6	59976	72615.3	198514	217591	80797.9	37962.9	150073	159299	114431	125881	149680	80213.1	72201.2	154922	74586.2	161332	103078	87406	138673	46357.4	78093.2	53956
713	BEST3	Bestrophin-3 OS=Homo sapiens GN=BEST3 PE=2 SV=1	F8VVX2	0	36	713	68	10.16	18	16.986	-0.0563333	(1) intact	8045.06	6329.47	23997.9	13447.7	9417.06	7200.54	8338.81	9158.85	7491.91	5345.79	4102.3	12851.9	22494.1	21537.5	13828.4	4399.89	12690.8	3931.7	6821.69	26318.2	15106	15093.8	14962	8270.72	7528.76	5722.21	8727.13	6972.37	8577.1	5969.16	17386.3	15997.3	9396.09	4840.07	20739.2	9367.59	11462.1
767	BEST3	Bestrophin-3 OS=Homo sapiens GN=BEST3 PE=2 SV=1	F8VVX2	0	36	767	31	4.51	15	16.986	0.1324	(1) intact	168166	102569	154826	69643.5	59302	161795	80009.3	73268.8	111987	126921	138497	117523	59151.3	141590	89719.3	90953.6	192070	96135	109186	100694	62871.2	116519	83457.2	122947	78355	58056	144489	85678.7	78996.1	88658.8	76228.4	100320	85082.8	88728.2	132894	96087.9	81136.4
118	CA3	Carbonic anhydrase 3 OS=Homo sapiens GN=CA3 PE=1 SV=3	P07451	0	204	118	79	7.16	111	29.557	-0.733721	(2) aggregate	7378.64	18221.7	8353.14	14942.9	14275.7	9139.11	11256.3	8993.5	10899.8	9124.1	17868.2	13269.7	9265.38	7515.58	37022.3	7635.15	37763	10019.4	24923	22369.6	14368.8	24595.4	10864.9	14477.9	18105.8	6095.81	13298	12456.4	13649.6	13369	16544.9	15476.7	12485	13298.7	13073.5	9925.64	18486
539	CA3	Carbonic anhydrase 3 OS=Homo sapiens GN=CA3 PE=1 SV=3	P07451	0	38	539	66	5.27	28	29.557	0.0556071	(1) intact	105651	113535	116799	149437	127139	125793	120889	183994	159142	206896	175065	102930	151063	159419	135155	146173	164284	147039	145539	163032	194575	148646	126223	172608	131069	102260	130033	113357	168436	171895	183402	119828	144507	100848	120365	136555	151968
462	CASQ1	Calsequestrin-1 OS=Homo sapiens GN=CASQ1 PE=1 SV=3	P31415	0	117	462	1011	4.75	34	45.16	0.328235	(3) fragment	655955	673550	361043	598905	419547	322864	481810	325703	497940	571991	703314	730638	336699	436100	371658	318787	614033	770237	634570	582029	221815	573450	404266	508548	464094	504042	491557	440874	518806	529249	618238	486013	494428	457618	571539	494955	512353
1003	CFL1	Cofilin-1 (Fragment) OS=Homo sapiens GN=CFL1 PE=2 SV=1	E9PLJ3	0	66	1003	1021	6.04	17	9.091	-0.465235	(3) fragment	278752	727663	533268	513354	482217	638034	521180	781488	719852	619874	799768	849295	468845	445584	610535	623916	350562	989704	787388	344059	366173	678638	720798	680078	480393	630656	291584	487200	786847	616294	854586	780794	571554	590348	294211	406823	314439
375	CKM	Creatine kinase M-type OS=Homo sapiens GN=CKM PE=1 SV=2	P06732	0	717	375	51	7.43	42	43.101	0.0262143	(1) intact	200990	391339	178560	340581	280583	179767	164530	314826	246447	273476	135475	234242	364875	256652	214582	188934	203129	241666	287840	289876	255648	191942	177374	172265	243051	419734	147176	194183	190470	321143	217226	275928	136694	368960	202495	205985	233735
393	CKM	Creatine kinase M-type OS=Homo sapiens GN=CKM PE=1 SV=2	P06732	0	983	393	52	6.95	41	43.101	0.0512439	(1) intact	789951	1.00875e+06	941133	928837	1.08682e+06	652607	666946	892799	755800	844066	792361	992738	1.12626e+06	745047	559209	723108	623883	720036	953403	889744	1.09757e+06	763480	688533	652652	1.18271e+06	1.02994e+06	884754	700405	823297	929130	752511	758085	753356	933362	1.00546e+06	719503	527330
395	CKM	Creatine kinase M-type OS=Homo sapiens GN=CKM PE=1 SV=2	P06732	0	1010	395	53	7.13	40	43.101	0.077525	(1) intact	1.06777e+06	1.73434e+06	1.30436e+06	1.61283e+06	1.38274e+06	1.6217e+06	1.18138e+06	1.4617e+06	1.57226e+06	1.82692e+06	1.24341e+06	1.56031e+06	1.78219e+06	1.66722e+06	1.2153e+06	1.66391e+06	729357	1.46878e+06	1.5444e+06	1.5397e+06	1.54249e+06	1.20799e+06	1.20579e+06	1.05191e+06	1.86526e+06	2.96922e+06	1.27241e+06	1.32246e+06	1.30441e+06	1.62702e+06	1.13727e+06	1.4289e+06	1.31471e+06	1.87897e+06	1.3739e+06	1.33339e+06	1.26073e+06
415	DES	Desmin OS=Homo sapiens GN=DES PE=1 SV=3	P17661	0	254	415	1015	5.13	37	53.536	0.446919	(3) fragment	441202	1.19749e+06	487248	434336	638696	1.08862e+06	751430	1.0085e+06	850333	1.09917e+06	776042	538217	497810	598846	1.28525e+06	950948	1.201e+06	874803	589685	471024	495839	289159	927467	736736	1.15387e+06	819943	344239	480729	660531	348286	594591	677308	1.07349e+06	963488	480608	420265	625543
982	DES	Desmin OS=Homo sapiens GN=DES PE=1 SV=3	P17661	0	1170	982	2006	5.37	53	53.536	0.0101132	(1) intact	310172	491420	663069	349027	406564	498285	344947	202812	313323	456321	606934	376796	395917	511535	402504	317682	119941	380348	579990	356757	305254	353394	344170	293019	344953	407074	363012	378831	450771	432128	394558	332989	346890	395362	429481	418950	552124
985	DES	Desmin OS=Homo sapiens GN=DES PE=1 SV=3	P17661	0	509	985	70	5.32	50	53.536	0.07072	(1) intact	52722.7	77690.6	108725	66358.9	58912.9	97431.1	73390.6	70160.4	62565.4	139702	99997.9	68981.9	106985	143137	92636.6	66024.9	82941.7	123991	106648	85193.3	161126	67849.1	80303.7	69154	69522.5	83853.6	107076	65956.5	143813	84980.3	88194.5	44099.2	130415	118713	100460	96642.4	71741.4
1132	DLD	Dihydrolipoyl dehydrogenase, mitochondrial OS=Homo sapiens GN=DLD PE=2 SV=1	E9PEX6	0	271	1132	100	6.82	54	51.815	-0.040463	(1) intact	15151.8	7421.43	8110.84	4233.24	7655.6	10482.1	10751.2	6381.16	18553.3	9169.3	10464.1	17577.6	4931.88	9558.84	29680	7331.55	77643.8	17617.3	39819.2	16037.3	21744.7	34982.7	7861.67	8034.13	30260.8	8864.85	10410.8	14834	10433.5	15108.6	9526.13	14422.6	11729.3	7795.98	27794.1	12121.4	9644.26
316	EEF1A1	Elongation factor 1-alpha 1 OS=Homo sapiens GN=EEF1A1 PE=1 SV=1	P68104	0	58	316	19	9.56	53	50.141	-0.0539434	(1) intact	32348.9	40201.3	36387.4	41993	30562	27197.1	52154.4	48979.9	32547.3	29757.2	28322.9	46086	37126.9	38481.7	58801.2	48717.7	119617	22712.5	31753.8	34089.1	21113.5	40156.7	89212.2	85308.6	25007	39120.8	39784.4	34458.4	19128.2	18681	33540.9	53759	79603.2	19977.8	29027.9	23281.5	54886.7
119	ENO3	Enolase (Fragment) OS=Homo sapiens GN=ENO3 PE=2 SV=1	E5RGZ4	0	104	119	74	7.9	111	30.403	-0.726099	(3) fragment	30294.4	36821.7	26713.4	18389.3	22954.9	19847.6	18577	13441.3	26565.7	10135.8	14907.9	39028.5	17766.7	24433.2	20566.7	13057.5	28149.7	38057.5	27401.4	40349.4	38514.5	40961.1	23597	39612.1	30724.3	3494.74	28818.3	17124.2	25245.1	19123.1	43647.6	16288.2	26250.5	32780.1	21467	15337	21808.8
778	FABP3	Fatty acid-binding protein, heart (Fragment) OS=Homo sapiens GN=FABP3 PE=3 SV=1	S4R371	0	574	778	38	5.99	14	14.787	0.0562143	(3) fragment	127024	82524.9	160666	146858	147387	112528	105955	131623	118848	119151	226686	159493	116880	139670	77699.6	162219	344365	178584	231644	132940	172745	299863	131223	195784	117054	119889	187528	83186.8	111833	146759	192189	173231	70910.3	99170.6	114070	131837	126113
137	HBA1	Hemoglobin subunit alpha OS=Homo sapiens GN=HBA1 PE=1 SV=2	P69905	0	111	137	1	9.27	99	15.258	-0.845879	(2) aggregate	19791.2	79489.2	31534.2	53704.4	51911	46108.5	30031.8	57181.9	107778	21598.6	56933.6	102953	88078.9	44113.5	34372.4	41511.4	53560.3	94902.3	44332.4	108327	58118.2	22201.8	160607	168228	53072.8	14103.9	33486.9	48059.4	54852.4	50069.1	62949.7	65221.6	92638.8	59442	52295.5	37862.9	77681.8
700	HBA1	Hemoglobin subunit alpha OS=Homo sapiens GN=HBA1 PE=1 SV=2	P69905	0	262	700	5	9.71	18	15.258	-0.152333	(2) aggregate	92487	50576.5	136282	95148.5	84587.8	77812.9	61589.6	72513.5	112043	67523	104997	92771.8	117047	123403	58411.9	48501.6	154687	67412.1	91769.6	103182	140435	97776.1	57916.7	79979.1	66324.9	37858.2	88189.4	110138	81406.9	65624.5	96243.2	122119	70580	49339.9	94482.2	106144	57892.8
718	HBA1	Hemoglobin subunit alpha OS=Homo sapiens GN=HBA1 PE=1 SV=2	P69905	0	282	718	6	9.71	17	15.258	-0.102471	(1) intact	116934	104921	264275	171403	121124	83428.8	123930	98130.1	113091	109196	132560	140711	223575	206297	130546	121547	296976	84241.3	123286	165513	168169	183759	139001	148616	135287	100731	150288	147306	125571	94828.1	138085	199262	117268	128551	191334	151249	87149.5
792	HBA1	Hemoglobin subunit alpha OS=Homo sapiens GN=HBA1 PE=1 SV=2	P69905	0	152	792	1032	5.24	13	15.258	0.173692	(3) fragment	209764	215090	193651	179640	155878	182843	184630	153905	209085	194038	211654	261081	239149	223091	288724	154948	337582	226283	181971	216878	211691	224318	212820	328684	138238	149504	191307	177063	199788	203054	253098	176398	148811	199153	184713	160526	197289
828	HBA1	Hemoglobin subunit alpha OS=Homo sapiens GN=HBA1 PE=1 SV=2	P69905	0	455	828	7	9.73	14	15.258	0.0898571	(1) intact	833972	462289	830028	799730	469064	779675	738713	554173	944401	467159	824704	589361	508182	751702	807137	630979	2.83001e+06	1.05208e+06	901969	880522	896057	1.40671e+06	644451	838053	822571	719565	711284	782406	754568	745831	727721	797426	1.16687e+06	376401	732369	730699	666267
879	HBA1	Hemoglobin subunit alpha OS=Homo sapiens GN=HBA1 PE=1 SV=2	P69905	0	314	879	8	9.6	28	15.258	-0.455071	(2) aggregate	561988	565123	750390	482549	571746	406429	376893	467542	599508	455379	447345	370734	758766	515725	636719	415089	538536	712679	446454	556922	742064	413097	597403	406788	536304	561976	595296	492954	668456	414408	519200	687676	1.15051e+06	817812	438109	348850	644758
542	HBB	Hemoglobin subunit beta OS=Homo sapiens GN=HBB PE=1 SV=2	P68871	0	157	542	1026	6.19	28	15.998	-0.428643	(2) aggregate	42085.5	32140.3	47934.9	41238.6	46310.8	41571.6	44453.4	56973.5	35988.5	36553.1	62060.3	69281.3	32115.4	37649.7	99851.7	56730.3	90505.6	28030.8	63140.6	49418.8	29804.5	58340.3	43903.4	61163	64828.5	30233.1	47835.9	58626	31060.5	42224.4	30432.8	50551.7	46992.1	16749.7	56182	39166.8	27432.5
540	HBB	Hemoglobin subunit beta OS=Homo sapiens GN=HBB PE=1 SV=2	P68871	0	169	540	3	5.86	28	15.998	-0.428643	(2) aggregate	34876.6	18529	15502.1	17574.7	11477.9	18803.4	17781.9	20977	16457.4	9818.41	18144.8	19822	8481.43	13961.7	12729.4	15277.5	56602	12491.2	10528.6	16500	19168	14001.2	10784.8	12780.6	20532.7	14691.2	15185.9	21970.1	10970.1	14691.6	13079.3	15861	15256.1	12292.2	13953.1	14643.7	16973.9
918	HBB	Hemoglobin subunit beta OS=Homo sapiens GN=HBB PE=1 SV=2	P68871	0	423	918	9	4.13	13	15.998	0.230615	(3) fragment	503594	272736	295135	575914	554557	712152	549870	381180	571992	336792	304409	474593	425532	600295	804102	892470	727601	354540	300927	610189	592382	593960	610608	938503	551945	325223	330423	406137	293561	327488	554048	402423	1.2635e+06	490029	597949	440544	471361
919	HBB	Hemoglobin subunit beta OS=Homo sapiens GN=HBB PE=1 SV=2	P68871	0	261	919	1018	4.16	13	15.998	0.230615	(3) fragment	691339	368965	264010	563783	620856	807621	755240	410791	1.15829e+06	374120	492592	516332	461892	657810	717519	555215	1.67434e+06	371781	395910	576061	525378	999960	516746	1.14682e+06	646020	394071	367848	327757	438197	219942	572062	655722	1.12509e+06	329255	307798	325279	339564
990	HBB	Hemoglobin subunit beta OS=Homo sapiens GN=HBB PE=1 SV=2	P68871	0	321	990	2017	6.27	14	15.998	0.142714	(1) intact	620162	592386	666387	657514	325882	330525	447609	505401	618995	368282	1.00776e+06	803186	275535	402205	446704	572579	1.90169e+06	824071	1.01535e+06	500175	476821	1.37205e+06	365949	831379	395009	592152	370960	463306	466051	567500	789308	645591	438683	468472	393075	668048	232157
992	HBB	Hemoglobin subunit beta OS=Homo sapiens GN=HBB PE=1 SV=2	P68871	0	374	992	11	6.28	13	15.998	0.230615	(3) fragment	52964.9	48250.6	62378.7	54922.7	31635.9	27780.4	49082.3	47748.1	46840.5	38076.4	66009.3	56976.2	24051.6	51233.9	43830.8	42567.6	231276	43824.4	79596.1	42393.8	48099.4	70850.3	36712.9	87901.3	37782.7	54535	35328	31032.9	56267.3	45289.5	59038.1	52796.1	33190.8	42188	25831	36627.5	19096.5
993	HBB	Hemoglobin subunit beta OS=Homo sapiens GN=HBB PE=1 SV=2	P68871	0	468	993	12	6.3	14	15.998	0.142714	(1) intact	38443.8	25803	31043.1	29086.2	37515.3	19754.8	16637.2	18443.9	37823.7	23362.2	44206.3	50441.7	28382.2	24076.1	23062.4	31661.1	180666	38897.7	56875.9	32545.7	24186.5	61720.4	26720.5	62661.1	22612.3	27435.8	25676.9	26060.5	34898.3	36091.4	40738.1	40770	22830.4	19207.7	26201.4	29287.4	23586.6
823	HBD	Hemoglobin subunit delta OS=Homo sapiens GN=HBD PE=1 SV=2	P02042	0	297	823	1027	8.76	14	16.055	0.146786	(1) intact	211832	281985	544368	317270	410223	292992	512342	215010	302195	326238	272355	369206	298912	385901	365305	555018	1.4857e+06	616905	508178	383974	396074	735322	246735	384233	138783	226004	254474	313908	341525	347808	343531	608221	228603	316080	253407	421142	284817
570	HSPB1	Heat shock protein beta-1 OS=Homo sapiens GN=HSPB1 PE=1 SV=2	P04792	0	270	570	67	5.34	26	22.783	-0.123731	(1) intact	636397	737504	680026	755832	1.11097e+06	481199	795857	590561	896934	666141	324043	513176	778858	459049	573259	943884	523990	855111	624423	1.4534e+06	1.46787e+06	1.23488e+06	602262	1.22583e+06	625029	935231	681963	582388	822163	523684	743777	1.02199e+06	944469	729911	660789	510743	740893
1002	HSPB7	Heat shock protein beta-7 OS=Homo sapiens GN=HSPB7 PE=1 SV=1	Q9UBY9	0	265	1002	89	5.97	18	18.611	0.0339444	(1) intact	137716	488282	327454	344450	472226	340227	291690	480078	457605	479910	488844	461561	378161	376432	476652	321484	113024	534425	539507	348287	219576	386714	540379	495080	307546	427653	197756	322611	555236	347058	697587	522833	364408	450845	153777	254465	285784
169	IMMT	Mitochondrial inner membrane protein OS=Homo sapiens GN=IMMT PE=2 SV=1	C9J406	0	148	169	1008	5.75	87	73.254	-0.158	(2) aggregate	15737.5	95562.1	24753.9	103996	34334.8	60917.5	32301	60893	41177.7	34833.7	36425	51389.7	34563.9	76983.8	53233	70024.8	70838.5	13785.8	36165.5	42006.8	80089.3	33482.1	32520.6	24360.6	83249.4	44076.3	34371.8	63255.7	71913.3	62565	68388.4	52716	80997.9	72748.6	24801.1	45151.4	79632.5
507	KRT1	Keratin, type II cytoskeletal 1 OS=Homo sapiens GN=KRT1 PE=1 SV=6	P04264	0	41	507	95	4.87	31	66.039	1.13029	(3) fragment	86780.5	118745	83054.1	155048	99396.4	57076.1	139581	127256	129831	193572	98585	216926	80803.7	102279	95783.6	92951.1	648890	220509	127776	238042	76289.9	224150	84270.6	114967	118854	87053.4	82001.4	158115	150817	134659	114367	157919	56216.4	55567	84099.6	75365.3	57145.9
643	KRT10	Keratin, type I cytoskeletal 10 OS=Homo sapiens GN=KRT10 PE=1 SV=6	P13645	0	200	643	1002	5.63	21	58.827	1.80129	(3) fragment	14487.4	16625.1	18298.6	17453.3	19543.6	24505.9	10340.1	16963.6	15549.7	16513.4	13701	15814.5	13061.1	14156.6	14446.3	8807.82	23989.1	13726.4	15342.5	13067.5	11264.1	29643.1	12317.4	22549.4	17161.5	16831.3	14624.7	17862.2	9076.42	9023.09	12091.5	18573.7	15589.8	9915.84	18646.1	15724.2	12553
711	KRT10	Keratin, type I cytoskeletal 10 OS=Homo sapiens GN=KRT10 PE=1 SV=6	P13645	0	69	711	1035	6.77	18	58.827	2.26817	(3) fragment	23223.5	69905.7	31192.2	32672.2	26953	31207.8	23602.9	35366.4	44882.2	26984.8	60041.7	51022.8	37356	36600.6	36861.6	30533.4	54471	91704.2	89350.5	22486.4	16013.5	65743.8	40092.7	59938.9	64517.8	62433	21099.2	17791.2	63003.9	36631.3	63920.7	32039.8	30135.2	46727.2	10270.5	36349.8	19237.6
769	KRT10	Keratin, type I cytoskeletal 10 OS=Homo sapiens GN=KRT10 PE=1 SV=6	P13645	0	250	769	1004	5.22	14	58.827	3.20193	(3) fragment	160205	142670	127133	131382	173141	228675	318363	217128	152696	176287	126296	221849	114358	194109	257563	226181	195997	127037	103831	154670	81816.5	128295	278522	169644	286033	175309	212882	213370	166142	176501	180970	136145	225129	300763	209159	213787	186757
522	KRT2	Keratin, type II cytoskeletal 2 epidermal OS=Homo sapiens GN=KRT2 PE=1 SV=2	P35908	0	235	522	96	5.9	29	65.433	1.25631	(3) fragment	24322.2	12303.3	14200.7	14120.3	27440.9	30156.4	10106.4	13072.5	8672.33	10149.2	8757.72	12470.3	16033.1	27002.8	9488.53	12215.8	20174.3	10919.9	23786.9	25547	14204.9	24778.3	16767.2	12446.8	10073.6	14315.6	16912.6	19394.8	16337.6	22474	16937	8195.99	14370.2	16545.5	16328	15531.1	20073.7
474	KRT6A	Keratin, type II cytoskeletal 6A OS=Homo sapiens GN=KRT6A PE=1 SV=3	P02538	0	435	474	34	6.13	33	60.045	0.819545	(3) fragment	1.9162e+06	1.46173e+06	1.44473e+06	1.12855e+06	1.19096e+06	1.1082e+06	1.39115e+06	2.0265e+06	979587	1.46745e+06	1.08849e+06	1.07764e+06	922287	1.01422e+06	1.16391e+06	1.55744e+06	485724	1.21737e+06	1.12956e+06	1.1838e+06	955254	959493	1.46404e+06	1.41632e+06	1.33245e+06	1.71263e+06	2.67977e+06	1.31288e+06	2.31859e+06	997044	1.25004e+06	1.58964e+06	1.65837e+06	1.67884e+06	2.01177e+06	1.5032e+06	2.35378e+06
704	KRT9	Keratin, type I cytoskeletal 9 OS=Homo sapiens GN=KRT9 PE=1 SV=3	P35527	0	173	704	26	7.05	18	62.064	2.448	(3) fragment	19205.5	47836.4	24052.1	24208.1	26201.3	35043.1	32164	25688	31976.3	24277.7	42410.5	38052.4	29589.4	29855.9	39329.2	28169.6	30720.2	56590.8	51603.5	38653.7	26601.9	38786.1	28819.1	50216.3	41000.2	83519.7	24458.6	24669.9	45475.4	34113.5	45601.2	59488.7	26253	43790.6	24712.6	18335.6	26849.2
111	LTN1	E3 ubiquitin-protein ligase listerin OS=Homo sapiens GN=LTN1 PE=2 SV=1	H7BYG8	0	44	111	1017	5.14	126	91.404	-0.274571	(2) aggregate	924786	1.10192e+06	952487	1.30796e+06	978492	752094	1.59014e+06	1.5005e+06	617281	1.12564e+06	1.15535e+06	982600	951038	1.02173e+06	1.14186e+06	747211	1.32659e+06	943437	917150	1.22891e+06	695128	1.01621e+06	1.25229e+06	1.49491e+06	1.01269e+06	1.02241e+06	1.02932e+06	1.02602e+06	944045	918317	864370	825604	1.24536e+06	1.38134e+06	1.20951e+06	806238	1.02555e+06
95	MACF1	Microtubule-actin cross-linking factor 1, isoforms 1/2/3/5 (Fragment) OS=Homo sapiens GN=MACF1 PE=4 SV=1	H0Y390	0	40	95	40	9.41	137	505.755	2.69164	(3) fragment	1.91271e+06	1.72682e+06	1.88761e+06	1.28909e+06	1.25336e+06	856964	1.59598e+06	1.43816e+06	2.05218e+06	1.28601e+06	1.27435e+06	1.7756e+06	945768	951738	1.6783e+06	1.52704e+06	1.04439e+06	1.94278e+06	1.73987e+06	1.42628e+06	1.4436e+06	1.26192e+06	1.56041e+06	2.1911e+06	1.47646e+06	1.34422e+06	1.60091e+06	1.2259e+06	1.61238e+06	960655	1.72744e+06	1.74897e+06	2.03622e+06	808882	905567	746539	1.45032e+06
502	MB	Myoglobin (Fragment) OS=Homo sapiens GN=MB PE=2 SV=1	F2Z337	0	74	502	84	4.22	31	8.568	-0.723613	(3) fragment	1.1234e+06	573479	538717	970289	453839	349030	986349	418599	698692	463849	559928	481146	488257	839930	888905	686010	466775	914081	468757	648747	347793	890903	891429	1.5468e+06	695767	461906	507932	512042	753183	269374	804095	558401	1.60788e+06	515084	362901	633240	455797
731	MB	Myoglobin OS=Homo sapiens GN=MB PE=1 SV=2	P02144	0	57	731	28	5.51	17	17.184	0.0108235	(1) intact	57767.8	129641	81717	77578.6	73610.7	70715.4	80846.5	67803.5	95185.3	57060.3	103221	83598.9	73046.5	101279	89253.4	48641.4	48649.8	154703	104952	81706.5	38951.9	112771	106833	66921.6	77824.6	122811	50249.9	49458.1	78773.1	97379.4	133631	96850.9	61774.5	122552	66727.9	43822.5	45956.7
729	MB	Myoglobin (Fragment) OS=Homo sapiens GN=MB PE=2 SV=1	F2Z337	0	112	729	27	4.89	17	8.568	-0.496	(3) fragment	399327	566628	509740	406691	616114	582413	703988	548298	708223	1.25387e+06	577606	650759	979644	1.06152e+06	446113	767775	821044	710827	523335	627449	654858	1.60723e+06	385616	590573	423724	496352	445335	354250	627123	373794	1.14939e+06	596652	599078	646781	363904	375460	433692
740	MB	Myoglobin (Fragment) OS=Homo sapiens GN=MB PE=2 SV=1	B0QYF8	0	164	740	98	9.37	16	15.989	-0.0006875	(3) fragment	18213	9702.06	28229.5	14846.9	13641.3	31365.8	7378.6	14080.2	16835.2	14625.7	11270.3	33932.7	12615.2	27593.8	13372.2	8598.18	51657.9	18635.9	11143.9	16653.3	12362.7	16312.7	17400.3	15364.4	10744.6	10017.9	22344.8	11078.2	13052.3	11808	9872.78	20766.6	14031.6	10378.6	20515.8	26319.2	11344.7
763	MB	Myoglobin (Fragment) OS=Homo sapiens GN=MB PE=2 SV=1	F2Z337	0	107	763	30	4.14	16	8.568	-0.4645	(3) fragment	2.16855e+06	1.33351e+06	882967	2.2792e+06	1.02888e+06	1.51566e+06	1.66781e+06	1.14049e+06	1.64255e+06	2.06504e+06	909816	1.52034e+06	1.10009e+06	1.44947e+06	2.35364e+06	1.70672e+06	1.21927e+06	1.69966e+06	1.38429e+06	2.45243e+06	1.01839e+06	1.43463e+06	1.56314e+06	3.15507e+06	1.57114e+06	1.03744e+06	1.2824e+06	1.24212e+06	1.30238e+06	1.38065e+06	1.75773e+06	1.75173e+06	3.70696e+06	1.5109e+06	988567	1.28204e+06	1.0468e+06
757	MB	Myoglobin (Fragment) OS=Homo sapiens GN=MB PE=2 SV=1	F2Z337	0	115	757	29	4.75	16	8.568	-0.4645	(3) fragment	44029.6	83308.7	35469.2	28999	112453	70386	86246.7	26501.1	47669.6	130341	41653.3	43834.3	127321	166533	40709.6	72411.9	78978.7	121771	42180.9	63620.1	40746.1	225255	64391	32695.1	43579.8	65203.3	45781.7	33897.4	122447	38173.6	91924.4	56854.4	62125.6	86072.5	28756.6	34371.3	41411.2
652	METTL18	Histidine protein methyltransferase 1 homolog OS=Homo sapiens GN=METTL18 PE=1 SV=1	O95568	0	38	652	24	4.89	20	42.148	1.1074	(3) fragment	19716.6	15696.9	11396.8	16187.4	15381.7	8305.96	16074.1	11109.8	18502.8	10815.6	9884.65	22656.8	39201.3	8162.41	7383.32	23727.9	83468.5	18467.4	9033.58	20897.3	15913.9	38989.3	20170.1	18770.8	16966.2	7486.71	12947.9	9341.79	13946.4	12550.8	14756.2	16927.7	17123.8	9397.16	8101.89	13711.8	13777.6
104	MYBPC1	Isoform 5 of Myosin-binding protein C, slow-type OS=Homo sapiens GN=MYBPC1	Q00872-5	Q00872	733	104	1029	5.94	131	128.294	-0.0206565	(1) intact	94244	60388.5	90276	45830.4	94209	75996.7	75419.1	126768	76424.4	139418	62193.9	81640.4	88766.3	88727.6	63870.1	103455	33843.3	64913.4	63271.3	82332.8	117634	79860.4	71494.4	81057.9	37990.1	82247	96292.7	84308.7	101944	91957.5	83084.8	90421.4	42433.4	71516.4	68986.6	64005.8	97266.9
964	MYBPC1	Isoform 2 of Myosin-binding protein C, slow-type OS=Homo sapiens GN=MYBPC1	Q00872-2	Q00872	625	964	77	5.7	141	128.294	-0.0901135	(1) intact	131946	114947	199952	157253	116659	198328	223888	193950	86948.1	215561	124265	97991.3	161271	144581	141872	130479	69331.3	87185.4	166406	154124	74664.2	100797	85652	69654.6	104496	127501	278708	152339	138732	240622	110822	54580.8	66633.5	106242	185118	192175	187469
39	MYH1	Myosin-1 OS=Homo sapiens GN=MYH1 PE=1 SV=3	P12882	0	551	39	14	9.48	200	223.145	0.115725	(1) intact	90708.5	49784	35723.7	73778.4	36797.6	66763.8	70132.3	73475.3	67510.1	39360.2	38589.5	74568.4	49699.4	58159.4	61927.8	86522.4	43114.6	37000.7	45640.5	50853.7	28461.3	35168.5	110271	81644	58066.2	74229.5	67473.4	54562.4	60233.8	47975.8	59433.6	61953.4	60247.9	55719.6	38670.6	64745.4	59421.4
52	MYH1	Myosin-1 OS=Homo sapiens GN=MYH1 PE=1 SV=3	P12882	0	358	52	1019	9.92	191	223.145	0.168298	(3) fragment	347710	214367	278420	237427	181136	324725	286971	279110	231214	197271	158278	286039	291977	265152	239851	356659	138593	132006	220403	284615	206775	88482.8	284874	278705	427452	246184	287754	290509	165595	188734	219065	247482	327309	281360	184864	269434	335429
45	MYH2	Myosin-2 OS=Homo sapiens GN=MYH2 PE=1 SV=1	Q9UKX2	0	451	45	16	9.67	195	223.044	0.143815	(1) intact	138841	91362.7	68855.1	88102.6	59053.9	109636	95428	76022.1	95104.1	48381.4	110052	130649	85493.2	86625.9	87703.6	130061	56776.9	43093.2	70006.5	79463	66111.8	37962.1	101971	82631.6	122416	89273.4	75580.7	93357.1	67768.4	62118.2	85625.8	101412	90210.5	76609.4	63148.4	97619.7	81866.1
40	MYH2	Myosin-2 OS=Homo sapiens GN=MYH2 PE=1 SV=1	Q9UKX2	0	417	40	15	9.59	200	223.044	0.11522	(1) intact	46792.4	24759.4	18287.3	36675.4	18662.9	40935.3	35266.9	30397.1	28560.7	21353.4	27442.4	42356.1	25133.7	36243.5	36421.6	41387.7	15529.3	13639.2	21403.1	33313.2	18354.7	14563.8	33957.1	52800.1	30546.4	32347.7	30663.3	35615.3	23463.4	22534.5	24930.2	37205.3	26672.6	27611.9	20630.4	37161.5	26768.3
961	MYH2	Myosin-2 OS=Homo sapiens GN=MYH2 PE=1 SV=1	Q9UKX2	0	384	961	69	5.6	143	223.044	0.559748	(3) fragment	61927.8	47928.5	55252.4	69966.3	59669.1	59057.5	96896.9	43497.9	54332.4	83090.1	51882.2	60056.4	52690.3	48547.4	49866	67281.9	20524.1	19221.3	53996.4	57643.1	30320.7	55101.7	40288.1	44511.7	43807.2	33427.5	58743.4	64038	6715.15	82954	44472.1	34191.4	23023.1	49645.8	81957.8	60521.3	50676.9
27	MYH7	Myosin-7 OS=Homo sapiens GN=MYH7 PE=1 SV=5	P12883	0	381	27	91	7.09	205	223.097	0.088278	(1) intact	233672	212589	164748	268671	159695	125353	189844	217830	220977	248853	146756	277616	229027	200087	280971	222550	109834	203073	268422	229294	319573	214806	190195	264555	258053	203068	127182	129842	262755	251803	284741	266665	179255	190628	268460	145058	259467
621	MYL1	Isoform MLC3 of Myosin light chain 1/3, skeletal muscle isoform OS=Homo sapiens GN=MYL1	P05976-2	P05976	98	621	85	4.92	22	21.145	-0.0388636	(1) intact	23317.5	23837.5	19972	22258.4	23070.2	20128.1	19729.6	15059.6	21101.3	14138.1	12126.3	17167	29350.8	18415	21746.6	19462.2	19934.8	17122.3	19465.7	11665.3	19067.5	20095	20013.8	20505.5	16654.6	12681.5	18283.4	20141	19247.6	15345	14515.5	34189.9	15100.1	18368.1	17788.4	16072.2	14189.8
612	MYL1	Myosin light chain 1/3, skeletal muscle isoform OS=Homo sapiens GN=MYL1 PE=1 SV=3	P05976	0	360	612	1031	5.93	23	21.145	-0.0806522	(1) intact	34359.4	39890.8	55671.4	46261.9	33774.5	32731.3	38052.6	47098.5	66410.9	46302.3	52857.7	53245.3	45108.4	40786.3	34171.8	36524.4	70220.2	73002.3	51162.2	43907.2	51459.5	82543.6	30763.5	66156.9	30874.5	53577.5	51167	49648.6	42780	65724.1	48397.2	64739.8	23038.9	34612	40409.5	46852.2	52976.1
665	MYL1	Isoform MLC3 of Myosin light chain 1/3, skeletal muscle isoform OS=Homo sapiens GN=MYL1	P05976-2	P05976	199	665	1003	5.17	20	21.145	0.05725	(1) intact	1.67252e+06	2.02561e+06	1.3114e+06	2.69454e+06	2.11118e+06	2.23267e+06	1.33734e+06	2.32339e+06	3.56417e+06	1.8544e+06	2.04406e+06	2.95926e+06	2.79322e+06	2.29035e+06	1.82176e+06	2.06186e+06	2.63289e+06	1.99617e+06	1.46778e+06	2.56019e+06	2.41238e+06	1.99723e+06	1.68811e+06	2.17613e+06	1.56262e+06	1.84092e+06	1.64564e+06	2.19681e+06	2.63252e+06	2.43812e+06	2.73309e+06	1.77495e+06	1.21837e+06	1.87431e+06	1.91407e+06	1.67088e+06	2.57002e+06
881	MYL1	Myosin light chain 1/3, skeletal muscle isoform OS=Homo sapiens GN=MYL1 PE=1 SV=3	P05976	0	673	881	1020	5.24	21	21.145	0.00690476	(1) intact	1.50486e+06	983449	976511	952060	731769	808375	1.10942e+06	1.35371e+06	1.27793e+06	705448	861307	936036	1.11771e+06	719041	871485	1.08951e+06	1.93327e+06	860591	691465	1.07244e+06	775277	743783	1.07238e+06	929919	1.12509e+06	797786	862132	948312	902837	1.01972e+06	956488	767375	917578	805880	801123	765242	669533
1129	MYL1	Myosin light chain 1/3, skeletal muscle isoform OS=Homo sapiens GN=MYL1 PE=1 SV=3	P05976	0	415	1129	90	5.94	38	21.145	-0.443553	(2) aggregate	133068	73619.9	90495.6	68069	78744.1	94530.9	112398	77128.6	80679.3	76885.6	46710.4	74966.5	51721.8	60396.7	85580.1	103222	70106.1	49794	55693.5	67054.6	81732.2	43664.6	76641.3	71111.5	103338	56087.9	110351	84427.1	81909	128211	73085	76342.7	137314	37677.5	95389.5	84396.5	92229.1
417	MYLPF	Myosin regulatory light chain 2, skeletal muscle isoform (Fragment) OS=Homo sapiens GN=MYLPF PE=2 SV=1	H3BN54	0	662	417	23	5.17	37	15.222	-0.588595	(3) fragment	390449	354577	219236	147086	143889	167384	544433	580666	353365	235648	214233	155337	201901	234445	507966	466196	882903	199173	123086	122677	118658	199367	427224	465263	451730	249160	193338	254363	183156	168817	240723	407364	672371	306182	127003	186526	182151
715	MYLPF	Myosin regulatory light chain 2, skeletal muscle isoform (Fragment) OS=Homo sapiens GN=MYLPF PE=2 SV=1	H3BML9	0	280	715	1036	6.36	18	13.152	-0.269333	(3) fragment	405950	667746	467913	467035	547074	480872	421423	625681	755882	488686	709782	728659	594503	614095	549440	493136	384961	979256	839770	362578	388398	741771	795472	747993	629580	728653	302139	365715	628243	568091	1.00239e+06	546264	491350	602101	213130	430707	507959
699	MYLPF	Myosin regulatory light chain 2, skeletal muscle isoform (Fragment) OS=Homo sapiens GN=MYLPF PE=2 SV=1	H3BML9	0	129	699	1025	6.33	18	13.152	-0.269333	(3) fragment	280924	543313	378692	315007	349819	512365	369035	554441	563067	508083	559194	504955	461725	717428	549684	504100	264193	883018	604588	296344	238366	392543	645258	526947	456592	550969	238502	324810	497877	316074	744148	578403	470569	550643	165756	315063	268489
717	MYLPF	Myosin regulatory light chain 2, skeletal muscle isoform (Fragment) OS=Homo sapiens GN=MYLPF PE=2 SV=1	H3BPK4	0	90	717	1013	6.22	17	22.007	0.294529	(3) fragment	150343	245863	158594	99344.4	121979	145564	115397	175293	133501	116312	145650	201114	190792	224475	130451	138437	36565.8	374932	162786	107777	108344	119790	178104	133421	124344	132695	52065.6	103487	227645	68528.6	283657	172610	136074	197397	34110	85758.2	81084.6
710	MYLPF	Myosin regulatory light chain 2, skeletal muscle isoform (Fragment) OS=Homo sapiens GN=MYLPF PE=2 SV=1	H3BML9	0	54	710	43	6.86	18	13.152	-0.269333	(3) fragment	67796.8	148715	63065.9	78483.6	89406.2	73219.9	61024.7	79457.2	100905	69506.8	158397	125524	60222.1	75723.8	88165.2	61196.9	163730	200115	227036	60957.8	67798.2	144398	102336	123963	176886	141284	53625	45466.6	144874	78178.1	154020	79309	68734.8	108875	36653	58805.3	58640.7
738	MYLPF	Myosin regulatory light chain 2, skeletal muscle isoform (Fragment) OS=Homo sapiens GN=MYLPF PE=2 SV=1	H3BML9	0	64	738	44	6.1	16	13.152	-0.178	(3) fragment	121630	308978	188067	249358	187530	128552	219594	248483	291172	193481	347070	391160	180675	195204	226387	201763	140747	459117	314439	200005	106896	266674	227471	385243	178148	259556	158887	150336	289460	121552	353774	220937	265527	266794	126136	159916	102735
1116	MYLPF	Myosin regulatory light chain 2, skeletal muscle isoform (Fragment) OS=Homo sapiens GN=MYLPF PE=2 SV=1	H3BML9	0	621	1116	1022	5.17	16	13.152	-0.178	(3) fragment	472050	1.06021e+06	811488	855296	743033	935993	1.46821e+06	1.01773e+06	940685	435803	1.17627e+06	1.26571e+06	842206	877937	1.26684e+06	901524	499438	741575	844291	768352	370357	644876	1.4744e+06	543197	1.0788e+06	967720	442306	502681	399490	849705	1.04063e+06	831851	1.32713e+06	1.08127e+06	511968	627025	628204
1118	MYLPF	Myosin regulatory light chain 2, skeletal muscle isoform (Fragment) OS=Homo sapiens GN=MYLPF PE=2 SV=1	H3BN54	0	797	1118	58	5.2	16	15.222	-0.048625	(3) fragment	616874	1.80145e+06	545238	555125	627047	992887	1.36118e+06	980920	694135	743835	643313	649490	742793	725178	1.13658e+06	1.14382e+06	200098	755868	631905	540977	356678	608357	1.19664e+06	295972	734508	1.1162e+06	413156	478116	588399	715243	764593	773123	1.03492e+06	840659	607579	691185	852840
799	MYO19	Unconventional myosin-XIX (Fragment) OS=Homo sapiens GN=MYO19 PE=2 SV=1	K7EMZ0	A0A087WYT7	33	799	1033	4.83	13	7.505	-0.422692	(3) fragment	99005	25117.4	58019.8	68001.6	102998	71400.7	60365.9	39588.2	132916	43024.1	41616.6	63840.3	59406	64091.6	53839.1	55607.5	130171	40253.3	44947.7	80964.3	60338	75137.9	59560.6	47195.6	56323.3	41758.8	65419.3	68287.9	46504.9	59848	85313.6	96840.6	71314	53561	59055.6	100041	70267.5
117	NEB	Nebulin OS=Homo sapiens GN=NEB PE=4 SV=1	F8WCL5	P20929	112	117	48	9.35	113	772.914	5.83995	(3) fragment	108321	133249	85719.4	178472	106355	109764	108132	159977	329525	91292.9	164159	226882	102570	125762	112254	76827	117198	307156	184865	264774	124311	127106	308507	516405	89544.8	87138.7	86577.1	161063	212657	87688.9	210942	185500	232008	84799.4	125788	102358	139522
120	NEB	Nebulin OS=Homo sapiens GN=NEB PE=4 SV=1	F8WCL5	P20929	67	120	49	8.96	109	772.914	6.09095	(3) fragment	102090	56505.8	64522.9	101356	61540.5	68876.8	93670.1	48869.4	91168.8	42273	75478.2	72822	56824.1	50837.8	47728.4	75869.6	31977.2	42680.4	90740	158896	60334.4	78658.9	71528.4	64102.2	89994.4	66234.8	93430.9	70673.8	69278.5	76358.4	90422.5	38258.5	124069	54848.4	66264.9	40134.2	37817.3
1035	PKM	Pyruvate kinase (Fragment) OS=Homo sapiens GN=PKM PE=2 SV=1	H3BTN5	0	528	1035	2001	8.16	57	53.045	-0.069386	(3) fragment	108190	83424.2	83241.3	106217	117595	108972	78024.8	82723.2	111126	56181.3	70420.2	103652	73103.3	93266	60241	108643	62891	101136	104224	121789	91565.3	129155	63538.5	85062.2	85140.7	64352	98719.4	98676.5	95989.8	98811.9	81489.6	129144	59587.3	101672	128305	93784.5	88820
709	PPP4R4	Serine/threonine-protein phosphatase 4 regulatory subunit 4 OS=Homo sapiens GN=PPP4R4 PE=1 SV=1	Q6NUP7	0	32	709	87	7	18	99.452	4.52511	(3) fragment	14812.5	47765.4	21079.8	15213.3	18520.1	28434	19376.4	20820.5	22216.7	15627.7	40819.8	30989.8	26551.1	34108.1	36402.2	19263.8	37428	43495.4	51745.3	15319.4	19785.7	42933.6	30421.9	36098.6	34040.8	60909	17581.4	17823.1	32882.3	21575.7	36436.9	34831.8	26537.5	23001.1	11341.8	24036.2	9697.03
5	PYGM	Isoform 2 of Glycogen phosphorylase, muscle form OS=Homo sapiens GN=PYGM	P11217-2	P11217	266	5	71	6.78	250	97.092	-0.611632	(2) aggregate	27088.1	55763.3	33320.2	108654	32743.6	24301.9	40980.7	31683.7	37807.5	35430.9	43918.4	31882.7	51058.1	41744.2	36114.2	42907.4	50513.7	79015.1	30976.6	27084.7	50662.5	35263.6	20567.8	34167.6	49230.3	64139.7	46135.7	21877.4	51251.7	48967.1	35565.2	42214.7	46956.3	40945.7	26572.6	23828.8	51473
525	PYGM	Isoform 2 of Glycogen phosphorylase, muscle form OS=Homo sapiens GN=PYGM	P11217-2	P11217	155	525	42	5.98	28	97.092	2.46757	(3) fragment	242112	66684.4	98894.1	95692.6	49895	57694.1	83267.7	116809	66128	61671.4	60062.3	81978.2	60946.4	62688.9	103699	118669	72315.8	58342.9	64720.1	72003.4	29805.4	71339.6	99159.5	109126	135696	42198.3	136924	152434	70563.7	82342.4	108076	70910.9	70720.9	57630.2	80179.8	126457	53014.3
1146	RDX	Isoform 5 of Radixin OS=Homo sapiens GN=RDX	P35241-5	P35241	65	1146	39	6.16	74	68.564	-0.0734595	(1) intact	68016.6	79089.1	59707	79594	69557.7	50272.2	82262.7	75441.9	81095.6	62800.3	77543.9	72144.2	63786.8	107968	98902.6	60570.4	254369	78784.7	64067.6	77666.3	64419.1	96756.1	130656	73298.7	67046.2	89651.1	77970.3	61273.3	71107.8	61737.5	77920.4	49394.7	61095.4	61647.1	69410.6	94723.5	58977.4
801	S100A13	Protein S100-A13 OS=Homo sapiens GN=S100A13 PE=1 SV=1	Q99584	0	72	801	45	5.55	13	11.471	-0.117615	(1) intact	12931.8	21801.8	29296	23432.4	55782.8	42880	13133.7	19958.5	25311	11098.4	17356.5	11502.5	13401.9	12624.6	15472	10027.9	53555.9	13771.9	21579.1	29687.2	12115.4	22002.2	14737.6	16222.4	14665.2	14552.8	14900.5	20115.3	14121	30906.9	13361.2	23723.4	11791.8	16684.5	15887	49964.6	16153.2
241	SDHA	Succinate dehydrogenase [ubiquinone] flavoprotein subunit, mitochondrial OS=Homo sapiens GN=SDHA PE=2 SV=1	D6RFM5	0	155	241	75	6.22	68	63.567	-0.0651912	(1) intact	16320.1	10052.3	8288.31	9543.64	25360	9930.44	7458.54	5301	9181.76	6725.76	8965.61	7910.91	3523.99	10309.3	5706.27	6442.41	21712.1	6822.87	7641.1	13931.2	16752.6	6008.91	6291.94	10453	12242.7	9767.94	10435.2	5305.96	4604.01	5865.85	5088.68	6938.3	9853.22	9904.38	14996	5787.88	5862.98
1174	TNNC2	Troponin C type 2 (Fast), isoform CRA_a OS=Homo sapiens GN=TNNC2 PE=4 SV=1	C9J7T9	0	328	1174	101	4.59	18	16.382	-0.0898889	(1) intact	1.87013e+06	2.28279e+06	1.66572e+06	854567	2.13272e+06	1.91707e+06	2.24464e+06	1.54362e+06	1.77363e+06	4.62483e+06	1.09993e+06	1.67597e+06	2.80859e+06	1.87948e+06	2.16903e+06	1.362e+06	2.32718e+06	1.87678e+06	1.95422e+06	1.77064e+06	1.67754e+06	1.35052e+06	2.17253e+06	1.86655e+06	2.15689e+06	2.13779e+06	3.13997e+06	1.93706e+06	2.47955e+06	1.89186e+06	1.26278e+06	1.95659e+06	1.73415e+06	2.69774e+06	1.4265e+06	1.41889e+06	1.48469e+06
547	TNNT1	TNNT1 protein OS=Homo sapiens GN=TNNT1 PE=2 SV=1	Q3B759	0	113	547	35	5.31	28	23.083	-0.175607	(2) aggregate	397657	663737	294596	534244	287981	390848	326979	604126	433524	749482	441258	384808	369616	469382	333347	531702	354887	478967	236411	283859	257179	510561	354645	584624	393445	477404	500305	480053	616284	984982	500724	321169	415992	529827	416129	475774	646006
821	TNNT3	Troponin T, fast skeletal muscle OS=Homo sapiens GN=TNNT3 PE=4 SV=1	H9KVA2	0	234	821	32	6.21	35	28.313	-0.191057	(2) aggregate	181493	439012	383145	253504	402231	272800	192898	359778	385982	397105	212190	241277	306825	237833	295092	420064	94305.1	311070	285068	231202	318149	145439	347618	309218	305283	245294	238179	171668	240481	178595	358568	301142	403939	263664	200613	201322	333366
110	TPM1	Isoform 4 of Tropomyosin alpha-1 chain OS=Homo sapiens GN=TPM1	P09493-4	P09493	562	110	47	4.98	127	32.709	-0.742449	(2) aggregate	166240	78607.8	88067.8	133477	127617	72946.6	163232	114208	160046	129001	245887	135911	64143.8	121765	114173	93057.9	214602	208477	116309	162503	107419	123420	158616	212334	204104	186885	100046	136729	127489	115667	118648	120799	197693	68652.9	76851.4	174778	93326.4
491	TPM1	Isoform 4 of Tropomyosin alpha-1 chain OS=Homo sapiens GN=TPM1	P09493-4	P09493	572	491	61	5.71	32	32.709	0.0221563	(1) intact	21445	27086.8	24705.3	42006.4	24299.8	33413.5	20302.3	20868.4	50363.8	26123.1	37603.6	51786.8	32747.9	35703.9	20320.8	14996.4	26803.1	54045.6	32815.5	58468.5	48621.1	90840.1	17798	29472.2	21171.5	26765.2	24193.7	20734.9	52188.7	7020.03	57824	43329.7	23321.7	28685.1	15186.9	30472.9	16989.4
66	TPM2	Tropomyosin beta chain OS=Homo sapiens GN=TPM2 PE=1 SV=1	P07951	0	769	66	46	5.01	159	32.851	-0.79339	(2) aggregate	517999	338316	191194	571673	236915	208505	434958	363120	358865	360801	559999	277231	188940	335484	407215	235573	373828	413837	213001	463620	292416	381362	409419	394373	368336	209586	438909	438188	297850	389398	316863	264872	506128	207940	171420	377760	209758
451	TPM2	Tropomyosin beta chain OS=Homo sapiens GN=TPM2 PE=1 SV=1	P07951	0	120	451	41	5.2	35	32.851	-0.0614	(1) intact	85793.2	164462	50598.6	43027.3	114143	47612.7	57825.2	101351	37728.8	85911.6	59095.3	57093.7	43132.4	52851.9	51777.1	84438.9	53187.8	73774.2	56943.3	60069.8	59964	46168.5	102489	110384	51433.2	123036	78038.7	113449	54236.4	61406.2	34568.2	89841.3	102152	81472.4	77803.3	133960	63512
467	TPM2	Tropomyosin beta chain OS=Homo sapiens GN=TPM2 PE=1 SV=1	P07951	0	592	467	82	5.26	34	32.851	-0.0337941	(1) intact	729911	589605	422611	537808	539333	311042	337480	481814	597226	427534	546190	765861	356705	293786	247048	308337	614806	726688	583071	525413	267422	1.16017e+06	454180	1.02464e+06	347064	489994	513717	446453	516652	752215	572706	357064	225570	386769	344769	534353	247906
924	TRIM72	Tripartite motif-containing protein 72 OS=Homo sapiens GN=TRIM72 PE=1 SV=2	Q6ZMU5	0	343	924	1030	6.15	49	52.731	0.0761429	(1) intact	58968.8	124541	113432	141672	61527.7	47337.3	47725	89617	44084.8	112317	67433.5	88752.9	105666	40215.7	51593.7	85311.2	125581	116923	90503.8	108177	138770	91513.8	85138.1	79114.2	80559.6	112236	105090	115920	104491	92362.4	132106	95191.4	98085.9	97517.8	152406	109915	65859.4
956	UQCRFS1	Cytochrome b-c1 complex subunit Rieske, mitochondrial OS=Homo sapiens GN=UQCRFS1 PE=1 SV=2	P47985	0	114	956	1005	6.4	53	29.668	-0.440226	(2) aggregate	75453.5	82402.4	121414	107342	80824.1	83463.4	50371.9	88641.5	113010	118298	108208	115422	125381	116248	67695.5	59946.3	170257	92899.4	115325	90445	123105	151376	58585.9	80788.9	78432.2	155721	106179	121752	142506	105316	148223	97094.2	111845	165453	133991	115415	129196
679	Unknown	#N/A	#N/A	0	#N/A	679	97	10.2	19	#N/A	#N/A	#N/A	26685.4	20616.2	39379.2	45143.5	42108.5	22344	24839	21228.5	28110.3	21787.1	35734.5	32726.8	25169.7	29730.1	31464.8	26187.3	46119.2	14173.3	32770.2	19643.7	56517.8	36592.9	21338.1	21746.3	18181.3	23240.9	32604	29850.3	22392.9	45498.9	26572.5	90323.1	23554.5	27230.8	62159.9	22940.6	21151.9
[truncated: 35 more columns]
